# Supplementary material for: Structure elucidation and docking analysis of 5M mutant of T1 lipase Geobacillus zalihae
Source: PLoS One. 2021 Jun 1;16(6):e0251751. doi: 10.1371/journal.pone.0251751 (PMC8168862; doi:10.1371/journal.pone.0251751)
Supplement: S2 File — (PDB) [file pone.0251751.s003.pdb]

REMARK YASARA *************************************************************
REMARK YASARA *                                                           *
REMARK YASARA *                     Y  A  S  A  R  A                      *
REMARK YASARA *                                                           *
REMARK YASARA *   Yet Another Scientific Artificial Reality Application   *
REMARK YASARA *                                                           *
REMARK YASARA *            MOLECULE STRUCTURE FILE, PDB FORMAT            *
REMARK YASARA *                                                           *
REMARK YASARA * Just use YASARA every day to make your questions go away! *
REMARK YASARA *                                                           *
REMARK YASARA *                      www.YASARA.org                       *
REMARK YASARA *                                                           *
REMARK YASARA *************************************************************
REMARK YASARA
REMARK YASARA Written on:        Fri May 01 22:07:39 2020
REMARK YASARA Number of models: 1
REMARK YASARA Number of atoms:   6299
REMARK YASARA Please address questions or suggestions to: Eliza@yasara.org
REMARK YASARA
REMARK   2 RESOLUTION. 2.64 ANGSTROMS.
REMARK 290 CRYSTALLOGRAPHIC SYMMETRY TRANSFORMATIONS
REMARK 290 THE FOLLOWING TRANSFORMATIONS OPERATE ON THE ATOM/HETATM
REMARK 290 RECORDS IN THIS ENTRY TO PRODUCE CRYSTALLOGRAPHICALLY
REMARK 290 RELATED MOLECULES.
REMARK 290   SMTRY1   1  1.000000  0.000000  0.000000        0.00000
REMARK 290   SMTRY2   1  0.000000  1.000000  0.000000        0.00000
REMARK 290   SMTRY3   1  0.000000  0.000000  1.000000        0.00000
REMARK 290   SMTRY1   2 -1.000000  0.000000  0.000000        0.00000
REMARK 290   SMTRY2   2  0.000000  1.000000  0.000000        0.00000
REMARK 290   SMTRY3   2  0.000000  0.000000 -1.000000        0.00000
REMARK 290   SMTRY1   3  1.000000  0.000000  0.000000       58.79600
REMARK 290   SMTRY2   3  0.000000  1.000000  0.000000       40.63450
REMARK 290   SMTRY3   3  0.000000  0.000000  1.000000        0.00000
REMARK 290   SMTRY1   4 -1.000000  0.000000  0.000000       58.79600
REMARK 290   SMTRY2   4  0.000000  1.000000  0.000000       40.63450
REMARK 290   SMTRY3   4  0.000000  0.000000 -1.000000        0.00000
REMARK 350 COORDINATES FOR A COMPLETE MULTIMER REPRESENTING THE KNOWN
REMARK 350 BIOLOGICALLY SIGNIFICANT OLIGOMERIZATION STATE OF THE
REMARK 350 MOLECULE CAN BE GENERATED BY APPLYING BIOMT TRANSFORMATIONS
REMARK 350 GIVEN BELOW. BOTH NON-CRYSTALLOGRAPHIC AND
REMARK 350 CRYSTALLOGRAPHIC OPERATIONS ARE GIVEN.
REMARK 350
REMARK 350 BIOMOLECULE: 1
REMARK 350 APPLY THE FOLLOWING TO CHAINS: A
REMARK 350   BIOMT1   1  1.000000  0.000000  0.000000        0.00000
REMARK 350   BIOMT2   1  0.000000  1.000000  0.000000        0.00000
REMARK 350   BIOMT3   1  0.000000  0.000000  1.000000        0.00000
REMARK 350 BIOMOLECULE: 2
REMARK 350 APPLY THE FOLLOWING TO CHAINS: B
REMARK 350   BIOMT1   2  1.000000  0.000000  0.000000        0.00000
REMARK 350   BIOMT2   2  0.000000  1.000000  0.000000        0.00000
REMARK 350   BIOMT3   2  0.000000  0.000000  1.000000        0.00000
COMPND    MOL_ID: 1;
COMPND   2 MOLECULE: LIPASE;
COMPND   3 CHAIN: A, B;
SEQRES   1 A  387  SER LEU ARG ALA ASN ASP ALA PRO ILE VAL LEU LEU HIS 
SEQRES   2 A  387  GLY PHE THR GLY TRP GLY ARG GLU GLU MET PHE GLY PHE 
SEQRES   3 A  387  LYS TYR TRP GLY GLY VAL ARG GLY ASP ILE GLU GLN TRP 
SEQRES   4 A  387  LEU ASN GLU ASN GLY TYR ARG THR TYR THR LEU ALA VAL 
SEQRES   5 A  387  GLY PRO LEU SER SER ASN TRP ASP ARG ALA CYS GLU ALA 
SEQRES   6 A  387  TYR ALA GLN LEU VAL GLY GLY THR VAL ASP TYR GLY ALA 
SEQRES   7 A  387  ALA HIS ALA ALA LYS HIS GLY HIS ALA ARG PHE GLY ARG 
SEQRES   8 A  387  THR TYR PRO GLY LEU LEU PRO GLU LEU LYS ARG GLY GLY 
SEQRES   9 A  387  ARG ILE HIS ILE ILE ALA HIS SER GLN GLY GLY GLN ASN 
SEQRES  10 A  387  ALA ARG MET LEU VAL SER LEU LEU GLU ASN GLY SER GLN 
SEQRES  11 A  387  GLU GLU ARG GLU TYR ALA LYS ALA HIS ASN VAL SER LEU 
SEQRES  12 A  387  SER PRO LEU PHE GLU GLY GLY HIS HIS PHE VAL LEU SER 
SEQRES  13 A  387  VAL THR THR ILE ALA THR PRO HIS ASP GLY THR THR LEU 
SEQRES  14 A  387  VAL ASN MET VAL ASP PHE THR ASP ARG PHE PHE ASP LEU 
SEQRES  15 A  387  GLN LYS ALA VAL LEU GLU ALA ALA ALA VAL ALA SER ASN 
SEQRES  16 A  387  VAL PRO TYR THR SER GLN VAL TYR ASP PHE LYS LEU ASP 
SEQRES  17 A  387  GLN TRP GLY LEU ARG ARG GLN PRO GLY GLU SER PHE ASP 
SEQRES  18 A  387  HIS TYR PHE ASP ARG LEU LYS ARG SER PRO VAL TRP THR 
SEQRES  19 A  387  SER THR ASP THR ALA ARG TYR ASP LEU SER VAL SER GLY 
SEQRES  20 A  387  ALA LEU LYS LEU ASN GLN TRP VAL GLN ALA SER PRO ASN 
SEQRES  21 A  387  THR TYR TYR LEU SER PHE SER THR GLU ARG THR TYR ARG 
SEQRES  22 A  387  GLY ALA LEU THR GLY ASN HIS TYR PRO GLU LEU GLY MET 
SEQRES  23 A  387  ASN ALA PHE SER ALA VAL VAL CYS ALA PRO PHE LEU GLY 
SEQRES  24 A  387  SER TYR ARG GLU PRO THR LEU GLY ILE ASP ASP ARG TRP 
SEQRES  25 A  387  LEU GLU ASN ASP GLY ILE VAL ASN THR VAL SER MET ASN 
SEQRES  26 A  387  GLY PRO LYS ARG GLY SER SER ASP ARG ILE VAL PRO TYR 
SEQRES  27 A  387  ASP GLY THR LEU LYS LYS GLY VAL TRP ASN ASP MET GLY 
SEQRES  28 A  387  THR TYR ASN VAL ASP HIS LEU GLU ILE ILE GLY VAL ASP 
SEQRES  29 A  387  PRO ASN PRO SER PHE ASP ILE ARG ALA PHE TYR LEU ARG 
SEQRES  30 A  387  LEU ALA GLU GLN LEU ALA SER LEU ARG PRO 
SEQRES   1 B  387  SER LEU ARG ALA ASN ASP ALA PRO ILE VAL LEU LEU HIS 
SEQRES   2 B  387  GLY PHE THR GLY TRP GLY ARG GLU GLU MET PHE GLY PHE 
SEQRES   3 B  387  LYS TYR TRP GLY GLY VAL ARG GLY ASP ILE GLU GLN TRP 
SEQRES   4 B  387  LEU ASN GLU ASN GLY TYR ARG THR TYR THR LEU ALA VAL 
SEQRES   5 B  387  GLY PRO LEU SER SER ASN TRP ASP ARG ALA CYS GLU ALA 
SEQRES   6 B  387  TYR ALA GLN LEU VAL GLY GLY THR VAL ASP TYR GLY ALA 
SEQRES   7 B  387  ALA HIS ALA ALA LYS HIS GLY HIS ALA ARG PHE GLY ARG 
SEQRES   8 B  387  THR TYR PRO GLY LEU LEU PRO GLU LEU LYS ARG GLY GLY 
SEQRES   9 B  387  ARG ILE HIS ILE ILE ALA HIS SER GLN GLY GLY GLN ASN 
SEQRES  10 B  387  ALA ARG MET LEU VAL SER LEU LEU GLU ASN GLY SER GLN 
SEQRES  11 B  387  GLU GLU ARG GLU TYR ALA LYS ALA HIS ASN VAL SER LEU 
SEQRES  12 B  387  SER PRO LEU PHE GLU GLY GLY HIS HIS PHE VAL LEU SER 
SEQRES  13 B  387  VAL THR THR ILE ALA THR PRO HIS ASP GLY THR THR LEU 
SEQRES  14 B  387  VAL ASN MET VAL ASP PHE THR ASP ARG PHE PHE ASP LEU 
SEQRES  15 B  387  GLN LYS ALA VAL LEU GLU ALA ALA ALA VAL ALA SER ASN 
SEQRES  16 B  387  VAL PRO TYR THR SER GLN VAL TYR ASP PHE LYS LEU ASP 
SEQRES  17 B  387  GLN TRP GLY LEU ARG ARG GLN PRO GLY GLU SER PHE ASP 
SEQRES  18 B  387  HIS TYR PHE ASP ARG LEU LYS ARG SER PRO VAL TRP THR 
SEQRES  19 B  387  SER THR ASP THR ALA ARG TYR ASP LEU SER VAL SER GLY 
SEQRES  20 B  387  ALA LEU LYS LEU ASN GLN TRP VAL GLN ALA SER PRO ASN 
SEQRES  21 B  387  THR TYR TYR LEU SER PHE SER THR GLU ARG THR TYR ARG 
SEQRES  22 B  387  GLY ALA LEU THR GLY ASN HIS TYR PRO GLU LEU GLY MET 
SEQRES  23 B  387  ASN ALA PHE SER ALA VAL VAL CYS ALA PRO PHE LEU GLY 
SEQRES  24 B  387  SER TYR ARG GLU PRO THR LEU GLY ILE ASP ASP ARG TRP 
SEQRES  25 B  387  LEU GLU ASN ASP GLY ILE VAL ASN THR VAL SER MET ASN 
SEQRES  26 B  387  GLY PRO LYS ARG GLY SER SER ASP ARG ILE VAL PRO TYR 
SEQRES  27 B  387  ASP GLY THR LEU LYS LYS GLY VAL TRP ASN ASP MET GLY 
SEQRES  28 B  387  THR TYR ASN VAL ASP HIS LEU GLU ILE ILE GLY VAL ASP 
SEQRES  29 B  387  PRO ASN PRO SER PHE ASP ILE ARG ALA PHE TYR LEU ARG 
SEQRES  30 B  387  LEU ALA GLU GLN LEU ALA SER LEU ARG PRO 
LINK         OD1 ASP A  61                ZN    ZN A 401                  2.08
LINK         OD2 ASP A  61                ZN    ZN A 401                  2.65
LINK         NE2 HIS A  81                ZN    ZN A 401                  2.43
LINK         NE2 HIS A  87                ZN    ZN A 401                  2.15
LINK         OD2 ASP A 238                ZN    ZN A 401                  1.98
LINK         O   GLY A 286                CA    CA A 402                  2.18
LINK         OE2 GLU A 360                CA    CA A 402                  2.37
LINK         OD2 ASP A 365                CA    CA A 402                  2.58
LINK         O   PRO A 366                CA    CA A 402                  2.46
LINK         OD1 ASP B  61                ZN    ZN B 401                  2.06
LINK         NE2 HIS B  81                ZN    ZN B 401                  2.07
LINK         NE2 HIS B  87                ZN    ZN B 401                  2.17
LINK         OD2 ASP B 238                ZN    ZN B 401                  1.94
LINK         O   GLY B 286                CA    CA B 402                  2.35
LINK         OE2 GLU B 360                CA    CA B 402                  2.30
LINK         OD2 ASP B 365                CA    CA B 402                  2.42
LINK         O   PRO B 366                CA    CA B 402                  2.36
CRYST1  117.592   81.269   99.522  90.00  97.32  90.00 C 1 2 1       8
ORIGX1      1.000000  0.000000  0.000000        0.00000
ORIGX2      0.000000  1.000000  0.000000        0.00000
ORIGX3      0.000000  0.000000  1.000000        0.00000
SCALE1      0.008504  0.000000  0.001092        0.00000
SCALE2      0.000000  0.012305  0.000000        0.00000
SCALE3      0.000000  0.000000  0.010131        0.00000
ATOM      1  N   SER A   2      47.593  21.523  44.017  1.00 66.61           N
ATOM      2  CA  SER A   2      47.742  22.946  44.459  1.00 64.74           C
ATOM      3  C   SER A   2      47.392  23.077  45.950  1.00 61.06           C
ATOM      4  O   SER A   2      46.646  22.217  46.467  1.00 59.46           O
ATOM      5  CB  SER A   2      46.900  23.864  43.599  1.00 66.14           C
ATOM      6  OG  SER A   2      47.170  25.227  43.896  1.00 68.77           O
ATOM      7  N   LEU A   3      47.909  24.119  46.609  1.00 55.97           N
ATOM      8  CA  LEU A   3      47.737  24.391  48.066  1.00 52.86           C
ATOM      9  C   LEU A   3      46.246  24.651  48.362  1.00 45.20           C
ATOM     10  O   LEU A   3      45.600  25.295  47.494  1.00 41.45           O
ATOM     11  CB  LEU A   3      48.631  25.592  48.411  1.00 57.06           C
ATOM     12  CG  LEU A   3      48.820  25.915  49.898  1.00 61.96           C
ATOM     13  CD1 LEU A   3      50.171  25.422  50.415  1.00 57.08           C
ATOM     14  CD2 LEU A   3      48.671  27.419  50.138  1.00 61.31           C
ATOM     15  N   ARG A   4      45.723  24.163  49.513  1.00 36.73           N
ATOM     16  CA  ARG A   4      44.306  24.354  49.978  1.00 31.07           C
ATOM     17  C   ARG A   4      44.051  25.817  50.395  1.00 27.75           C
ATOM     18  O   ARG A   4      44.583  26.219  51.457  1.00 32.86           O
ATOM     19  CB  ARG A   4      43.939  23.456  51.169  1.00 27.69           C
ATOM     20  CG  ARG A   4      42.469  23.570  51.561  1.00 26.97           C
ATOM     21  CD  ARG A   4      42.004  22.909  52.849  1.00 26.00           C
ATOM     22  NE  ARG A   4      41.540  21.520  52.760  1.00 24.81           N
ATOM     23  CZ  ARG A   4      40.293  21.116  52.491  1.00 24.64           C
ATOM     24  NH1 ARG A   4      39.320  21.964  52.204  1.00 23.59           N
ATOM     25  NH2 ARG A   4      40.018  19.828  52.487  1.00 26.51           N
ATOM     26  N   ALA A   5      43.214  26.553  49.646  1.00 22.38           N
ATOM     27  CA  ALA A   5      42.911  27.991  49.854  1.00 20.19           C
ATOM     28  C   ALA A   5      41.563  28.209  50.551  1.00 19.40           C
ATOM     29  O   ALA A   5      41.301  29.358  50.918  1.00 19.78           O
ATOM     30  CB  ALA A   5      42.929  28.713  48.539  1.00 19.76           C
ATOM     31  N   ASN A   6      40.726  27.177  50.706  1.00 18.96           N
ATOM     32  CA  ASN A   6      39.341  27.305  51.248  1.00 18.18           C
ATOM     33  C   ASN A   6      38.962  26.010  51.976  1.00 17.95           C
ATOM     34  O   ASN A   6      39.557  24.992  51.662  1.00 17.68           O
ATOM     35  CB  ASN A   6      38.332  27.697  50.160  1.00 17.06           C
ATOM     36  CG  ASN A   6      37.819  26.534  49.347  1.00 16.66           C
ATOM     37  OD1 ASN A   6      37.080  25.703  49.870  1.00 16.75           O
ATOM     38  ND2 ASN A   6      38.173  26.492  48.070  1.00 15.61           N
ATOM     39  N   ASP A   7      38.026  26.080  52.930  1.00 18.44           N
ATOM     40  CA  ASP A   7      37.565  24.947  53.784  1.00 19.17           C
ATOM     41  C   ASP A   7      36.096  24.611  53.476  1.00 17.52           C
ATOM     42  O   ASP A   7      35.472  23.874  54.248  1.00 17.33           O
ATOM     43  CB  ASP A   7      37.768  25.272  55.271  1.00 20.71           C
ATOM     44  CG  ASP A   7      39.220  25.592  55.587  1.00 22.37           C
ATOM     45  OD1 ASP A   7      39.837  26.406  54.835  1.00 22.08           O
ATOM     46  OD2 ASP A   7      39.737  25.016  56.562  1.00 24.89           O
ATOM     47  N   ALA A   8      35.556  25.100  52.368  1.00 16.33           N
ATOM     48  CA  ALA A   8      34.158  24.819  51.993  1.00 15.98           C
ATOM     49  C   ALA A   8      34.027  23.317  51.741  1.00 15.64           C
ATOM     50  O   ALA A   8      34.851  22.722  51.027  1.00 15.95           O
ATOM     51  CB  ALA A   8      33.747  25.655  50.804  1.00 16.13           C
ATOM     52  N   PRO A   9      33.037  22.660  52.395  1.00 14.71           N
ATOM     53  CA  PRO A   9      32.710  21.265  52.125  1.00 13.39           C
ATOM     54  C   PRO A   9      31.988  21.059  50.791  1.00 12.06           C
ATOM     55  O   PRO A   9      31.433  21.970  50.276  1.00 11.11           O
ATOM     56  CB  PRO A   9      31.795  20.894  53.297  1.00 13.97           C
ATOM     57  CG  PRO A   9      31.114  22.183  53.640  1.00 14.45           C
ATOM     58  CD  PRO A   9      32.207  23.219  53.480  1.00 14.89           C
ATOM     59  N   ILE A  10      32.038  19.826  50.294  1.00 11.85           N
ATOM     60  CA  ILE A  10      31.478  19.375  48.988  1.00 11.92           C
ATOM     61  C   ILE A  10      30.062  18.830  49.224  1.00 11.67           C
ATOM     62  O   ILE A  10      29.884  18.109  50.222  1.00 11.96           O
ATOM     63  CB  ILE A  10      32.390  18.302  48.351  1.00 11.84           C
ATOM     64  CG1 ILE A  10      33.850  18.762  48.281  1.00 11.79           C
ATOM     65  CG2 ILE A  10      31.857  17.894  46.983  1.00 11.76           C
ATOM     66  CD1 ILE A  10      34.810  17.756  47.667  1.00 11.76           C
ATOM     67  N   VAL A  11      29.114  19.134  48.329  1.00 10.80           N
ATOM     68  CA  VAL A  11      27.752  18.531  48.321  1.00 10.53           C
ATOM     69  C   VAL A  11      27.550  17.825  46.973  1.00 10.02           C
ATOM     70  O   VAL A  11      27.661  18.482  45.932  1.00 10.25           O
ATOM     71  CB  VAL A  11      26.681  19.604  48.595  1.00 11.05           C
ATOM     72  CG1 VAL A  11      25.279  19.030  48.597  1.00 10.99           C
ATOM     73  CG2 VAL A  11      26.935  20.324  49.912  1.00 11.47           C
ATOM     74  N   LEU A  12      27.302  16.521  46.983  1.00  9.44           N
ATOM     75  CA  LEU A  12      27.063  15.740  45.749  1.00  9.25           C
ATOM     76  C   LEU A  12      25.566  15.830  45.463  1.00  9.38           C
ATOM     77  O   LEU A  12      24.772  15.658  46.447  1.00  9.46           O
ATOM     78  CB  LEU A  12      27.549  14.305  45.939  1.00  9.26           C
ATOM     79  CG  LEU A  12      29.002  14.185  46.408  1.00  9.39           C
ATOM     80  CD1 LEU A  12      29.383  12.747  46.703  1.00  9.40           C
ATOM     81  CD2 LEU A  12      29.957  14.759  45.380  1.00  9.59           C
ATOM     82  N   LEU A  13      25.225  16.173  44.208  1.00  8.93           N
ATOM     83  CA  LEU A  13      23.849  16.397  43.718  1.00  9.03           C
ATOM     84  C   LEU A  13      23.604  15.574  42.449  1.00  9.25           C
ATOM     85  O   LEU A  13      24.192  15.903  41.400  1.00  8.97           O
ATOM     86  CB  LEU A  13      23.639  17.885  43.446  1.00  8.97           C
ATOM     87  CG  LEU A  13      22.222  18.285  43.012  1.00  8.96           C
ATOM     88  CD1 LEU A  13      21.165  17.781  44.007  1.00  8.79           C
ATOM     89  CD2 LEU A  13      22.128  19.805  42.842  1.00  8.81           C
ATOM     90  N   HIS A  14      22.700  14.592  42.553  1.00  9.42           N
ATOM     91  CA  HIS A  14      22.380  13.569  41.524  1.00  9.40           C
ATOM     92  C   HIS A  14      21.652  14.184  40.327  1.00  9.92           C
ATOM     93  O   HIS A  14      21.388  15.384  40.359  1.00 10.24           O
ATOM     94  CB  HIS A  14      21.525  12.467  42.158  1.00  9.20           C
ATOM     95  CG  HIS A  14      20.196  12.937  42.650  1.00  8.84           C
ATOM     96  ND1 HIS A  14      19.984  13.308  43.961  1.00  8.51           N
ATOM     97  CD2 HIS A  14      19.013  13.071  42.016  1.00  8.59           C
ATOM     98  CE1 HIS A  14      18.732  13.662  44.100  1.00  8.44           C
ATOM     99  NE2 HIS A  14      18.110  13.510  42.930  1.00  8.35           N
ATOM    100  N   GLY A  15      21.308  13.351  39.338  1.00 10.64           N
ATOM    101  CA  GLY A  15      20.625  13.728  38.085  1.00 10.96           C
ATOM    102  C   GLY A  15      19.141  13.444  38.136  1.00 11.36           C
ATOM    103  O   GLY A  15      18.561  13.638  39.196  1.00 10.79           O
ATOM    104  N   PHE A  16      18.550  13.031  37.009  1.00 12.44           N
ATOM    105  CA  PHE A  16      17.098  12.726  36.881  1.00 13.09           C
ATOM    106  C   PHE A  16      16.838  11.339  37.447  1.00 12.26           C
ATOM    107  O   PHE A  16      15.710  10.864  37.356  1.00 12.06           O
ATOM    108  CB  PHE A  16      16.623  12.764  35.426  1.00 14.45           C
ATOM    109  CG  PHE A  16      17.403  11.829  34.548  1.00 16.10           C
ATOM    110  CD1 PHE A  16      17.303  10.460  34.710  1.00 16.79           C
ATOM    111  CD2 PHE A  16      18.312  12.324  33.627  1.00 18.17           C
ATOM    112  CE1 PHE A  16      18.073   9.605  33.943  1.00 18.05           C
ATOM    113  CE2 PHE A  16      19.079  11.467  32.850  1.00 18.65           C
ATOM    114  CZ  PHE A  16      18.964  10.107  33.020  1.00 18.69           C
ATOM    115  N   THR A  17      17.895  10.671  37.890  1.00 12.23           N
ATOM    116  CA  THR A  17      17.836   9.479  38.774  1.00 12.51           C
ATOM    117  C   THR A  17      18.774   9.760  39.944  1.00 11.50           C
ATOM    118  O   THR A  17      19.730  10.502  39.744  1.00 11.37           O
ATOM    119  CB  THR A  17      18.139   8.197  37.979  1.00 13.69           C
ATOM    120  OG1 THR A  17      17.521   7.088  38.653  1.00 14.70           O
ATOM    121  CG2 THR A  17      19.621   7.967  37.764  1.00 13.84           C
ATOM    122  N   GLY A  18      18.459   9.261  41.132  1.00 11.05           N
ATOM    123  CA  GLY A  18      19.281   9.477  42.339  1.00 10.64           C
ATOM    124  C   GLY A  18      18.472   9.325  43.608  1.00 10.19           C
ATOM    125  O   GLY A  18      17.232   9.369  43.506  1.00  9.79           O
ATOM    126  N   TRP A  19      19.161   9.165  44.745  1.00  9.85           N
ATOM    127  CA  TRP A  19      18.578   8.704  46.033  1.00  9.91           C
ATOM    128  C   TRP A  19      19.586   8.875  47.177  1.00 10.37           C
ATOM    129  O   TRP A  19      20.799   8.767  46.915  1.00 10.29           O
ATOM    130  CB  TRP A  19      18.144   7.241  45.910  1.00  9.49           C
ATOM    131  CG  TRP A  19      19.251   6.364  45.415  1.00  9.17           C
ATOM    132  CD1 TRP A  19      20.215   5.767  46.165  1.00  8.87           C
ATOM    133  CD2 TRP A  19      19.500   5.968  44.052  1.00  9.16           C
ATOM    134  NE1 TRP A  19      21.041   5.026  45.372  1.00  8.88           N
ATOM    135  CE2 TRP A  19      20.651   5.149  44.070  1.00  8.93           C
ATOM    136  CE3 TRP A  19      18.867   6.215  42.822  1.00  9.05           C
ATOM    137  CZ2 TRP A  19      21.186   4.591  42.910  1.00  9.00           C
ATOM    138  CZ3 TRP A  19      19.408   5.678  41.675  1.00  9.04           C
ATOM    139  CH2 TRP A  19      20.555   4.879  41.720  1.00  8.97           C
ATOM    140  N   GLY A  20      19.091   9.077  48.403  1.00 10.58           N
ATOM    141  CA  GLY A  20      19.931   9.336  49.577  1.00 10.93           C
ATOM    142  C   GLY A  20      20.762   8.121  49.904  1.00 11.59           C
ATOM    143  O   GLY A  20      20.491   7.054  49.310  1.00 11.73           O
ATOM    144  N   ARG A  21      21.693   8.258  50.853  1.00 12.43           N
ATOM    145  CA  ARG A  21      22.694   7.209  51.198  1.00 13.09           C
ATOM    146  C   ARG A  21      22.041   6.026  51.936  1.00 14.09           C
ATOM    147  O   ARG A  21      22.584   4.891  51.785  1.00 14.16           O
ATOM    148  CB  ARG A  21      23.830   7.809  52.023  1.00 12.85           C
ATOM    149  CG  ARG A  21      24.654   8.832  51.254  1.00 12.68           C
ATOM    150  CD  ARG A  21      25.665   9.513  52.156  1.00 12.54           C
ATOM    151  NE  ARG A  21      26.544   8.581  52.847  1.00 12.04           N
ATOM    152  CZ  ARG A  21      27.540   7.925  52.261  1.00 11.91           C
ATOM    153  NH1 ARG A  21      27.760   8.068  50.965  1.00 11.93           N
ATOM    154  NH2 ARG A  21      28.306   7.115  52.967  1.00 11.47           N
ATOM    155  N   GLU A  22      20.909   6.229  52.631  1.00 14.01           N
ATOM    156  CA  GLU A  22      20.202   5.118  53.325  1.00 14.36           C
ATOM    157  C   GLU A  22      19.245   4.417  52.359  1.00 13.03           C
ATOM    158  O   GLU A  22      18.722   3.354  52.727  1.00 12.93           O
ATOM    159  CB  GLU A  22      19.445   5.599  54.567  1.00 16.69           C
ATOM    160  CG  GLU A  22      20.331   6.125  55.696  1.00 18.64           C
ATOM    161  CD  GLU A  22      21.592   5.317  55.955  1.00 21.17           C
ATOM    162  OE1 GLU A  22      22.696   5.918  55.953  1.00 24.56           O
ATOM    163  OE2 GLU A  22      21.481   4.084  56.142  1.00 23.36           O
ATOM    164  N   GLU A  23      19.022   4.964  51.164  1.00 11.61           N
ATOM    165  CA  GLU A  23      18.038   4.397  50.204  1.00 10.88           C
ATOM    166  C   GLU A  23      18.702   3.265  49.395  1.00 10.15           C
ATOM    167  O   GLU A  23      19.917   3.104  49.498  1.00 10.13           O
ATOM    168  CB  GLU A  23      17.482   5.514  49.316  1.00 10.73           C
ATOM    169  CG  GLU A  23      16.816   6.653  50.063  1.00 10.60           C
ATOM    170  CD  GLU A  23      15.908   7.510  49.190  1.00 10.84           C
ATOM    171  OE1 GLU A  23      14.843   6.974  48.796  1.00 10.93           O
ATOM    172  OE2 GLU A  23      16.279   8.682  48.864  1.00  9.99           O
ATOM    173  N   MET A  24      17.924   2.501  48.629  1.00  9.51           N
ATOM    174  CA  MET A  24      18.427   1.484  47.665  1.00  9.48           C
ATOM    175  C   MET A  24      19.374   0.501  48.362  1.00  9.46           C
ATOM    176  O   MET A  24      20.379   0.057  47.749  1.00  9.88           O
ATOM    177  CB  MET A  24      19.152   2.168  46.509  1.00  9.72           C
ATOM    178  CG  MET A  24      18.179   2.844  45.555  1.00  9.86           C
ATOM    179  SD  MET A  24      17.494   1.712  44.347  1.00  9.43           S
ATOM    180  CE  MET A  24      17.750   2.683  42.871  1.00  9.61           C
ATOM    181  N   PHE A  25      19.046   0.179  49.614  1.00  9.33           N
ATOM    182  CA  PHE A  25      19.743  -0.784  50.489  1.00  8.52           C
ATOM    183  C   PHE A  25      21.225  -0.390  50.617  1.00  8.13           C
ATOM    184  O   PHE A  25      22.063  -1.290  50.833  1.00  8.36           O
ATOM    185  CB  PHE A  25      19.503  -2.172  49.902  1.00  8.70           C
ATOM    186  CG  PHE A  25      18.062  -2.563  49.680  1.00  8.83           C
ATOM    187  CD1 PHE A  25      17.210  -2.788  50.760  1.00  8.83           C
ATOM    188  CD2 PHE A  25      17.567  -2.764  48.392  1.00  8.79           C
ATOM    189  CE1 PHE A  25      15.898  -3.202  50.558  1.00  8.86           C
ATOM    190  CE2 PHE A  25      16.251  -3.157  48.189  1.00  8.72           C
ATOM    191  CZ  PHE A  25      15.416  -3.374  49.271  1.00  8.88           C
ATOM    192  N   GLY A  26      21.563   0.894  50.461  1.00  7.61           N
ATOM    193  CA  GLY A  26      22.952   1.402  50.580  1.00  7.39           C
ATOM    194  C   GLY A  26      23.785   1.411  49.291  1.00  7.13           C
ATOM    195  O   GLY A  26      24.931   1.862  49.361  1.00  6.48           O
ATOM    196  N   PHE A  27      23.264   0.964  48.136  1.00  7.39           N
ATOM    197  CA  PHE A  27      23.990   1.047  46.836  1.00  7.41           C
ATOM    198  C   PHE A  27      24.107   2.519  46.460  1.00  7.27           C
ATOM    199  O   PHE A  27      23.114   3.111  46.123  1.00  7.45           O
ATOM    200  CB  PHE A  27      23.288   0.233  45.753  1.00  7.66           C
ATOM    201  CG  PHE A  27      23.842   0.388  44.360  1.00  7.88           C
ATOM    202  CD1 PHE A  27      23.365   1.368  43.499  1.00  8.28           C
ATOM    203  CD2 PHE A  27      24.828  -0.461  43.888  1.00  8.13           C
ATOM    204  CE1 PHE A  27      23.863   1.496  42.202  1.00  8.47           C
ATOM    205  CE2 PHE A  27      25.364  -0.310  42.615  1.00  8.15           C
ATOM    206  CZ  PHE A  27      24.867   0.653  41.765  1.00  8.42           C
ATOM    207  N   LYS A  28      25.293   3.104  46.574  1.00  7.23           N
ATOM    208  CA  LYS A  28      25.507   4.566  46.345  1.00  7.04           C
ATOM    209  C   LYS A  28      25.353   4.920  44.864  1.00  7.09           C
ATOM    210  O   LYS A  28      25.975   4.240  44.023  1.00  6.97           O
ATOM    211  CB  LYS A  28      26.894   4.992  46.827  1.00  6.78           C
ATOM    212  CG  LYS A  28      27.141   4.729  48.302  1.00  6.71           C
ATOM    213  CD  LYS A  28      26.092   5.341  49.204  1.00  6.63           C
ATOM    214  CE  LYS A  28      26.386   5.179  50.677  1.00  6.62           C
ATOM    215  NZ  LYS A  28      26.046   3.824  51.160  1.00  6.61           N
ATOM    216  N   TYR A  29      24.558   5.959  44.577  1.00  7.25           N
ATOM    217  CA  TYR A  29      24.439   6.617  43.253  1.00  7.27           C
ATOM    218  C   TYR A  29      25.797   7.207  42.907  1.00  7.68           C
ATOM    219  O   TYR A  29      26.215   7.163  41.730  1.00  8.38           O
ATOM    220  CB  TYR A  29      23.367   7.705  43.277  1.00  7.27           C
ATOM    221  CG  TYR A  29      23.257   8.548  42.021  1.00  7.46           C
ATOM    222  CD1 TYR A  29      22.420   8.191  40.970  1.00  7.31           C
ATOM    223  CD2 TYR A  29      23.975   9.727  41.891  1.00  7.49           C
ATOM    224  CE1 TYR A  29      22.314   8.964  39.825  1.00  7.27           C
ATOM    225  CE2 TYR A  29      23.876  10.509  40.750  1.00  7.61           C
ATOM    226  CZ  TYR A  29      23.037  10.134  39.713  1.00  7.45           C
ATOM    227  OH  TYR A  29      22.953  10.917  38.593  1.00  7.28           O
ATOM    228  N   TRP A  30      26.466   7.767  43.911  1.00  7.71           N
ATOM    229  CA  TRP A  30      27.804   8.390  43.753  1.00  7.79           C
ATOM    230  C   TRP A  30      28.870   7.338  44.051  1.00  7.96           C
ATOM    231  O   TRP A  30      29.343   7.292  45.188  1.00  8.32           O
ATOM    232  CB  TRP A  30      27.922   9.647  44.631  1.00  7.71           C
ATOM    233  CG  TRP A  30      27.217  10.830  44.037  1.00  7.58           C
ATOM    234  CD1 TRP A  30      25.981  11.301  44.362  1.00  7.55           C
ATOM    235  CD2 TRP A  30      27.703  11.682  42.980  1.00  7.36           C
ATOM    236  NE1 TRP A  30      25.665  12.379  43.579  1.00  7.48           N
ATOM    237  CE2 TRP A  30      26.704  12.639  42.725  1.00  7.33           C
ATOM    238  CE3 TRP A  30      28.875  11.726  42.227  1.00  7.30           C
ATOM    239  CZ2 TRP A  30      26.840  13.624  41.750  1.00  7.27           C
ATOM    240  CZ3 TRP A  30      29.012  12.705  41.264  1.00  7.33           C
ATOM    241  CH2 TRP A  30      28.005  13.636  41.027  1.00  7.24           C
ATOM    242  N   GLY A  31      29.204   6.512  43.058  1.00  8.25           N
ATOM    243  CA  GLY A  31      30.184   5.416  43.168  1.00  8.33           C
ATOM    244  C   GLY A  31      29.627   4.099  42.652  1.00  8.51           C
ATOM    245  O   GLY A  31      30.409   3.278  42.156  1.00  8.45           O
ATOM    246  N   GLY A  32      28.319   3.877  42.773  1.00  8.93           N
ATOM    247  CA  GLY A  32      27.668   2.636  42.292  1.00  9.44           C
ATOM    248  C   GLY A  32      28.476   1.380  42.610  1.00  9.40           C
ATOM    249  O   GLY A  32      28.731   1.119  43.806  1.00  9.80           O
ATOM    250  N   VAL A  33      28.878   0.635  41.584  1.00  9.36           N
ATOM    251  CA  VAL A  33      29.551  -0.696  41.723  1.00  9.77           C
ATOM    252  C   VAL A  33      31.045  -0.491  42.051  1.00 10.20           C
ATOM    253  O   VAL A  33      31.698  -1.478  42.400  1.00  9.73           O
ATOM    254  CB  VAL A  33      29.370  -1.578  40.462  1.00  9.55           C
ATOM    255  CG1 VAL A  33      27.904  -1.797  40.101  1.00  9.38           C
ATOM    256  CG2 VAL A  33      30.139  -1.044  39.249  1.00  9.58           C
ATOM    257  N   ARG A  34      31.568   0.732  41.900  1.00 10.73           N
ATOM    258  CA  ARG A  34      32.992   1.065  42.149  1.00 11.15           C
ATOM    259  C   ARG A  34      33.216   1.363  43.635  1.00 11.22           C
ATOM    260  O   ARG A  34      34.417   1.416  44.058  1.00 10.85           O
ATOM    261  CB  ARG A  34      33.400   2.288  41.326  1.00 11.60           C
ATOM    262  CG  ARG A  34      33.115   2.179  39.833  1.00 11.98           C
ATOM    263  CD  ARG A  34      33.941   1.104  39.190  1.00 12.37           C
ATOM    264  NE  ARG A  34      35.352   1.442  39.128  1.00 12.76           N
ATOM    265  CZ  ARG A  34      35.952   1.959  38.066  1.00 13.91           C
ATOM    266  NH1 ARG A  34      35.276   2.242  36.968  1.00 15.50           N
ATOM    267  NH2 ARG A  34      37.245   2.183  38.075  1.00 14.25           N
ATOM    268  N   GLY A  35      32.134   1.615  44.391  1.00 10.97           N
ATOM    269  CA  GLY A  35      32.232   2.045  45.801  1.00 10.90           C
ATOM    270  C   GLY A  35      31.497   3.343  46.105  1.00 10.64           C
ATOM    271  O   GLY A  35      30.511   3.639  45.432  1.00 11.01           O
ATOM    272  N   ASP A  36      31.973   4.084  47.102  1.00 10.36           N
ATOM    273  CA  ASP A  36      31.248   5.200  47.761  1.00 10.60           C
ATOM    274  C   ASP A  36      32.110   6.479  47.672  1.00 10.63           C
ATOM    275  O   ASP A  36      33.077   6.627  48.438  1.00 10.25           O
ATOM    276  CB  ASP A  36      30.850   4.735  49.169  1.00 10.50           C
ATOM    277  CG  ASP A  36      30.233   5.802  50.048  1.00 10.44           C
ATOM    278  OD1 ASP A  36      30.188   6.977  49.615  1.00 11.23           O
ATOM    279  OD2 ASP A  36      29.820   5.458  51.142  1.00  9.99           O
ATOM    280  N   ILE A  37      31.799   7.364  46.728  1.00 11.19           N
ATOM    281  CA  ILE A  37      32.657   8.534  46.378  1.00 11.77           C
ATOM    282  C   ILE A  37      32.733   9.502  47.563  1.00 12.68           C
ATOM    283  O   ILE A  37      33.840  10.006  47.818  1.00 13.05           O
ATOM    284  CB  ILE A  37      32.162   9.223  45.098  1.00 11.78           C
ATOM    285  CG1 ILE A  37      32.437   8.350  43.867  1.00 11.56           C
ATOM    286  CG2 ILE A  37      32.800  10.595  44.960  1.00 12.32           C
ATOM    287  CD1 ILE A  37      31.641   8.714  42.637  1.00 11.48           C
ATOM    288  N   GLU A  38      31.620   9.736  48.266  1.00 13.49           N
ATOM    289  CA  GLU A  38      31.602  10.534  49.525  1.00 13.91           C
ATOM    290  C   GLU A  38      32.625   9.947  50.504  1.00 14.65           C
ATOM    291  O   GLU A  38      33.395  10.721  51.066  1.00 14.79           O
ATOM    292  CB  GLU A  38      30.206  10.599  50.158  1.00 13.40           C
ATOM    293  CG  GLU A  38      30.193  11.204  51.555  1.00 12.74           C
ATOM    294  CD  GLU A  38      28.825  11.482  52.160  1.00 12.13           C
ATOM    295  OE1 GLU A  38      28.048  12.214  51.559  1.00 11.71           O
ATOM    296  OE2 GLU A  38      28.556  10.984  53.258  1.00 12.14           O
ATOM    297  N   GLN A  39      32.641   8.632  50.711  1.00 16.60           N
ATOM    298  CA  GLN A  39      33.604   7.975  51.646  1.00 17.70           C
ATOM    299  C   GLN A  39      35.032   8.310  51.200  1.00 17.91           C
ATOM    300  O   GLN A  39      35.827   8.650  52.086  1.00 17.99           O
ATOM    301  CB  GLN A  39      33.378   6.462  51.756  1.00 19.25           C
ATOM    302  CG  GLN A  39      34.420   5.724  52.600  1.00 21.41           C
ATOM    303  CD  GLN A  39      34.428   6.200  54.036  1.00 25.46           C
ATOM    304  OE1 GLN A  39      35.464   6.180  54.719  1.00 28.13           O
ATOM    305  NE2 GLN A  39      33.269   6.671  54.497  1.00 25.56           N
ATOM    306  N   TRP A  40      35.342   8.257  49.890  1.00 18.38           N
ATOM    307  CA  TRP A  40      36.718   8.477  49.349  1.00 17.84           C
ATOM    308  C   TRP A  40      37.183   9.907  49.617  1.00 17.48           C
ATOM    309  O   TRP A  40      38.348  10.106  50.002  1.00 18.17           O
ATOM    310  CB  TRP A  40      36.813   8.185  47.856  1.00 18.04           C
ATOM    311  CG  TRP A  40      36.484   6.775  47.500  1.00 19.69           C
ATOM    312  CD1 TRP A  40      36.467   5.688  48.322  1.00 19.86           C
ATOM    313  CD2 TRP A  40      36.149   6.295  46.186  1.00 20.71           C
ATOM    314  NE1 TRP A  40      36.128   4.568  47.610  1.00 20.30           N
ATOM    315  CE2 TRP A  40      35.937   4.906  46.299  1.00 20.10           C
ATOM    316  CE3 TRP A  40      35.985   6.913  44.937  1.00 20.85           C
ATOM    317  CZ2 TRP A  40      35.572   4.123  45.206  1.00 21.20           C
ATOM    318  CZ3 TRP A  40      35.634   6.138  43.855  1.00 21.62           C
ATOM    319  CH2 TRP A  40      35.430   4.760  43.990  1.00 21.67           C
ATOM    320  N   LEU A  41      36.339  10.890  49.350  1.00 17.38           N
ATOM    321  CA  LEU A  41      36.743  12.293  49.569  1.00 17.32           C
ATOM    322  C   LEU A  41      36.960  12.486  51.088  1.00 16.33           C
ATOM    323  O   LEU A  41      38.065  12.956  51.443  1.00 15.31           O
ATOM    324  CB  LEU A  41      35.701  13.224  48.932  1.00 17.86           C
ATOM    325  CG  LEU A  41      35.438  12.984  47.444  1.00 18.20           C
ATOM    326  CD1 LEU A  41      34.518  14.039  46.866  1.00 18.28           C
ATOM    327  CD2 LEU A  41      36.726  12.950  46.655  1.00 18.87           C
ATOM    328  N   ASN A  42      36.024  12.047  51.952  1.00 15.58           N
ATOM    329  CA  ASN A  42      36.083  12.261  53.437  1.00 15.41           C
ATOM    330  C   ASN A  42      37.380  11.684  54.010  1.00 15.78           C
ATOM    331  O   ASN A  42      38.053  12.399  54.765  1.00 16.08           O
ATOM    332  CB  ASN A  42      34.887  11.675  54.199  1.00 14.07           C
ATOM    333  CG  ASN A  42      33.630  12.503  54.051  1.00 13.80           C
ATOM    334  OD1 ASN A  42      33.653  13.721  54.240  1.00 13.62           O
ATOM    335  ND2 ASN A  42      32.529  11.857  53.699  1.00 13.42           N
ATOM    336  N   GLU A  43      37.729  10.452  53.640  1.00 16.91           N
ATOM    337  CA  GLU A  43      38.856   9.708  54.258  1.00 18.99           C
ATOM    338  C   GLU A  43      40.170  10.322  53.749  1.00 17.75           C
ATOM    339  O   GLU A  43      41.201  10.103  54.400  1.00 18.02           O
ATOM    340  CB  GLU A  43      38.706   8.194  54.032  1.00 20.95           C
ATOM    341  CG  GLU A  43      39.176   7.712  52.670  1.00 23.07           C
ATOM    342  CD  GLU A  43      38.627   6.357  52.210  1.00 27.42           C
ATOM    343  OE1 GLU A  43      38.697   6.087  50.955  1.00 28.41           O
ATOM    344  OE2 GLU A  43      38.133   5.552  53.092  1.00 28.24           O
ATOM    345  N   ASN A  44      40.112  11.079  52.656  1.00 16.39           N
ATOM    346  CA  ASN A  44      41.244  11.850  52.091  1.00 16.77           C
ATOM    347  C   ASN A  44      41.145  13.334  52.501  1.00 16.01           C
ATOM    348  O   ASN A  44      41.775  14.163  51.831  1.00 14.10           O
ATOM    349  CB  ASN A  44      41.304  11.686  50.569  1.00 18.02           C
ATOM    350  CG  ASN A  44      41.988  10.406  50.133  1.00 19.32           C
ATOM    351  OD1 ASN A  44      41.424   9.331  50.266  1.00 21.83           O
ATOM    352  ND2 ASN A  44      43.187  10.508  49.583  1.00 19.28           N
ATOM    353  N   GLY A  45      40.382  13.658  53.558  1.00 16.36           N
ATOM    354  CA  GLY A  45      40.337  14.984  54.212  1.00 16.57           C
ATOM    355  C   GLY A  45      39.513  16.036  53.476  1.00 17.17           C
ATOM    356  O   GLY A  45      39.683  17.248  53.790  1.00 17.93           O
ATOM    357  N   TYR A  46      38.655  15.632  52.535  1.00 17.10           N
ATOM    358  CA  TYR A  46      37.743  16.536  51.784  1.00 17.49           C
ATOM    359  C   TYR A  46      36.329  16.327  52.324  1.00 17.15           C
ATOM    360  O   TYR A  46      35.610  15.490  51.806  1.00 16.38           O
ATOM    361  CB  TYR A  46      37.858  16.298  50.271  1.00 17.75           C
ATOM    362  CG  TYR A  46      39.225  16.602  49.717  1.00 17.70           C
ATOM    363  CD1 TYR A  46      39.686  17.906  49.660  1.00 18.17           C
ATOM    364  CD2 TYR A  46      40.076  15.594  49.295  1.00 18.18           C
ATOM    365  CE1 TYR A  46      40.958  18.207  49.205  1.00 18.41           C
ATOM    366  CE2 TYR A  46      41.347  15.878  48.814  1.00 18.75           C
ATOM    367  CZ  TYR A  46      41.793  17.189  48.786  1.00 19.07           C
ATOM    368  OH  TYR A  46      43.042  17.496  48.334  1.00 20.22           O
ATOM    369  N   ARG A  47      35.935  17.043  53.370  1.00 18.78           N
ATOM    370  CA  ARG A  47      34.615  16.751  53.965  1.00 20.97           C
ATOM    371  C   ARG A  47      33.578  16.870  52.844  1.00 19.21           C
ATOM    372  O   ARG A  47      33.648  17.836  52.043  1.00 19.40           O
ATOM    373  CB  ARG A  47      34.281  17.599  55.188  1.00 24.78           C
ATOM    374  CG  ARG A  47      33.293  16.877  56.102  1.00 32.60           C
ATOM    375  CD  ARG A  47      33.538  17.073  57.602  1.00 39.73           C
ATOM    376  NE  ARG A  47      33.734  18.501  57.896  1.00 45.30           N
ATOM    377  CZ  ARG A  47      34.893  19.087  58.203  1.00 49.01           C
ATOM    378  NH1 ARG A  47      36.015  18.385  58.323  1.00 49.23           N
ATOM    379  NH2 ARG A  47      34.913  20.394  58.403  1.00 50.86           N
ATOM    380  N   THR A  48      32.700  15.876  52.739  1.00 15.88           N
ATOM    381  CA  THR A  48      31.750  15.753  51.612  1.00 13.82           C
ATOM    382  C   THR A  48      30.407  15.312  52.188  1.00 12.56           C
ATOM    383  O   THR A  48      30.416  14.568  53.181  1.00 12.66           O
ATOM    384  CB  THR A  48      32.333  14.845  50.526  1.00 12.96           C
ATOM    385  OG1 THR A  48      33.549  15.439  50.095  1.00 12.37           O
ATOM    386  CG2 THR A  48      31.440  14.666  49.324  1.00 12.97           C
ATOM    387  N   TYR A  49      29.314  15.812  51.606  1.00 11.23           N
ATOM    388  CA  TYR A  49      27.911  15.482  51.959  1.00 10.43           C
ATOM    389  C   TYR A  49      27.189  15.131  50.667  1.00  9.95           C
ATOM    390  O   TYR A  49      27.702  15.484  49.626  1.00  9.36           O
ATOM    391  CB  TYR A  49      27.216  16.651  52.673  1.00 10.07           C
ATOM    392  CG  TYR A  49      27.877  17.093  53.951  1.00  9.54           C
ATOM    393  CD1 TYR A  49      27.563  16.503  55.158  1.00  9.47           C
ATOM    394  CD2 TYR A  49      28.814  18.105  53.952  1.00  9.50           C
ATOM    395  CE1 TYR A  49      28.150  16.917  56.344  1.00  9.62           C
ATOM    396  CE2 TYR A  49      29.433  18.513  55.123  1.00  9.65           C
ATOM    397  CZ  TYR A  49      29.096  17.923  56.326  1.00  9.49           C
ATOM    398  OH  TYR A  49      29.700  18.334  57.467  1.00  9.25           O
ATOM    399  N   THR A  50      26.023  14.495  50.770  1.00 10.05           N
ATOM    400  CA  THR A  50      25.190  14.065  49.626  1.00  9.99           C
ATOM    401  C   THR A  50      23.781  14.630  49.819  1.00  9.94           C
ATOM    402  O   THR A  50      23.187  14.432  50.899  1.00  9.23           O
ATOM    403  CB  THR A  50      25.222  12.535  49.511  1.00 10.34           C
ATOM    404  OG1 THR A  50      26.592  12.114  49.482  1.00 10.63           O
ATOM    405  CG2 THR A  50      24.459  12.007  48.312  1.00 10.11           C
ATOM    406  N   LEU A  51      23.287  15.328  48.801  1.00 10.19           N
ATOM    407  CA  LEU A  51      21.885  15.808  48.727  1.00 10.43           C
ATOM    408  C   LEU A  51      21.031  14.746  48.059  1.00 10.17           C
ATOM    409  O   LEU A  51      21.518  14.117  47.150  1.00 10.77           O
ATOM    410  CB  LEU A  51      21.798  17.088  47.888  1.00 10.76           C
ATOM    411  CG  LEU A  51      22.220  18.380  48.575  1.00 10.94           C
ATOM    412  CD1 LEU A  51      21.960  19.559  47.660  1.00 11.17           C
ATOM    413  CD2 LEU A  51      21.522  18.571  49.920  1.00 11.25           C
ATOM    414  N   ALA A  52      19.772  14.638  48.453  1.00 10.17           N
ATOM    415  CA  ALA A  52      18.764  13.770  47.806  1.00 10.38           C
ATOM    416  C   ALA A  52      17.480  14.591  47.666  1.00 10.24           C
ATOM    417  O   ALA A  52      16.867  14.935  48.710  1.00 11.06           O
ATOM    418  CB  ALA A  52      18.552  12.502  48.604  1.00 10.36           C
ATOM    419  N   VAL A  53      17.178  14.970  46.431  1.00  9.47           N
ATOM    420  CA  VAL A  53      15.997  15.763  46.024  1.00  9.38           C
ATOM    421  C   VAL A  53      15.216  14.896  45.049  1.00  9.42           C
ATOM    422  O   VAL A  53      15.689  13.785  44.769  1.00  9.98           O
ATOM    423  CB  VAL A  53      16.410  17.103  45.388  1.00  9.45           C
ATOM    424  CG1 VAL A  53      17.208  17.962  46.374  1.00  9.31           C
ATOM    425  CG2 VAL A  53      17.150  16.924  44.059  1.00  9.22           C
ATOM    426  N   GLY A  54      14.061  15.379  44.600  1.00  9.11           N
ATOM    427  CA  GLY A  54      13.165  14.637  43.711  1.00  9.06           C
ATOM    428  C   GLY A  54      13.819  14.458  42.353  1.00  8.95           C
ATOM    429  O   GLY A  54      14.112  15.440  41.701  1.00  8.94           O
ATOM    430  N   PRO A  55      14.102  13.216  41.906  1.00  8.97           N
ATOM    431  CA  PRO A  55      14.790  13.003  40.632  1.00  8.88           C
ATOM    432  C   PRO A  55      13.962  13.420  39.408  1.00  9.02           C
ATOM    433  O   PRO A  55      14.553  13.888  38.448  1.00  8.88           O
ATOM    434  CB  PRO A  55      15.084  11.501  40.608  1.00  8.81           C
ATOM    435  CG  PRO A  55      14.121  10.895  41.597  1.00  8.79           C
ATOM    436  CD  PRO A  55      13.801  11.964  42.613  1.00  8.67           C
ATOM    437  N   LEU A  56      12.634  13.281  39.467  1.00  9.25           N
ATOM    438  CA  LEU A  56      11.740  13.621  38.326  1.00  9.35           C
ATOM    439  C   LEU A  56      11.164  15.037  38.478  1.00  9.50           C
ATOM    440  O   LEU A  56      10.514  15.509  37.542  1.00  9.64           O
ATOM    441  CB  LEU A  56      10.624  12.578  38.223  1.00  9.65           C
ATOM    442  CG  LEU A  56      11.069  11.131  37.962  1.00  9.86           C
ATOM    443  CD1 LEU A  56       9.866  10.205  37.862  1.00  9.74           C
ATOM    444  CD2 LEU A  56      11.924  11.016  36.705  1.00  9.92           C
ATOM    445  N   SER A  57      11.419  15.721  39.589  1.00  9.76           N
ATOM    446  CA  SER A  57      10.856  17.065  39.835  1.00  9.75           C
ATOM    447  C   SER A  57      11.600  18.093  38.968  1.00  9.94           C
ATOM    448  O   SER A  57      12.690  17.780  38.447  1.00  9.53           O
ATOM    449  CB  SER A  57      10.896  17.406  41.295  1.00  9.60           C
ATOM    450  OG  SER A  57      10.390  16.340  42.074  1.00  9.75           O
ATOM    451  N   SER A  58      10.972  19.259  38.784  1.00 10.22           N
ATOM    452  CA  SER A  58      11.528  20.466  38.117  1.00 10.23           C
ATOM    453  C   SER A  58      12.773  20.905  38.876  1.00 10.50           C
ATOM    454  O   SER A  58      12.845  20.664  40.095  1.00  9.97           O
ATOM    455  CB  SER A  58      10.525  21.598  38.091  1.00  9.92           C
ATOM    456  OG  SER A  58      10.272  22.069  39.411  1.00  9.74           O
ATOM    457  N   ASN A  59      13.701  21.556  38.180  1.00 11.08           N
ATOM    458  CA  ASN A  59      14.917  22.134  38.810  1.00 11.39           C
ATOM    459  C   ASN A  59      14.454  23.118  39.901  1.00 11.69           C
ATOM    460  O   ASN A  59      15.096  23.176  40.992  1.00 12.11           O
ATOM    461  CB  ASN A  59      15.845  22.696  37.731  1.00 11.31           C
ATOM    462  CG  ASN A  59      16.551  21.591  36.979  1.00 11.72           C
ATOM    463  OD1 ASN A  59      17.434  20.921  37.535  1.00 12.15           O
ATOM    464  ND2 ASN A  59      16.156  21.381  35.732  1.00 11.42           N
ATOM    465  N   TRP A  60      13.353  23.834  39.644  1.00 11.08           N
ATOM    466  CA  TRP A  60      12.808  24.834  40.596  1.00 10.50           C
ATOM    467  C   TRP A  60      12.494  24.142  41.910  1.00  9.97           C
ATOM    468  O   TRP A  60      12.803  24.726  42.944  1.00 10.14           O
ATOM    469  CB  TRP A  60      11.569  25.556  40.042  1.00 10.28           C
ATOM    470  CG  TRP A  60      10.928  26.458  41.045  1.00 10.08           C
ATOM    471  CD1 TRP A  60      10.138  26.076  42.093  1.00  9.98           C
ATOM    472  CD2 TRP A  60      11.012  27.892  41.108  1.00  9.96           C
ATOM    473  NE1 TRP A  60       9.718  27.166  42.799  1.00  9.91           N
ATOM    474  CE2 TRP A  60      10.239  28.297  42.225  1.00  9.97           C
ATOM    475  CE3 TRP A  60      11.659  28.870  40.349  1.00  9.81           C
ATOM    476  CZ2 TRP A  60      10.109  29.637  42.600  1.00  9.85           C
ATOM    477  CZ3 TRP A  60      11.543  30.193  40.731  1.00  9.95           C
ATOM    478  CH2 TRP A  60      10.765  30.570  41.830  1.00  9.89           C
ATOM    479  N   ASP A  61      11.824  22.990  41.846  1.00  9.70           N
ATOM    480  CA  ASP A  61      11.355  22.241  43.038  1.00  9.14           C
ATOM    481  C   ASP A  61      12.615  21.800  43.779  1.00  9.02           C
ATOM    482  O   ASP A  61      12.753  22.069  44.974  1.00  9.24           O
ATOM    483  CB  ASP A  61      10.437  21.096  42.620  1.00  9.16           C
ATOM    484  CG  ASP A  61       9.031  21.544  42.252  1.00  9.38           C
ATOM    485  OD1 ASP A  61       8.897  22.727  41.965  1.00  9.42           O
ATOM    486  OD2 ASP A  61       8.058  20.697  42.282  1.00  9.17           O
ATOM    487  N   ARG A  62      13.576  21.288  43.024  1.00  8.96           N
ATOM    488  CA  ARG A  62      14.813  20.658  43.540  1.00  8.77           C
ATOM    489  C   ARG A  62      15.753  21.724  44.121  1.00  8.40           C
ATOM    490  O   ARG A  62      16.524  21.377  44.993  1.00  8.39           O
ATOM    491  CB  ARG A  62      15.469  19.859  42.408  1.00  8.98           C
ATOM    492  CG  ARG A  62      14.636  18.699  41.863  1.00  8.82           C
ATOM    493  CD  ARG A  62      15.199  18.139  40.570  1.00  8.60           C
ATOM    494  NE  ARG A  62      16.618  17.923  40.763  1.00  8.69           N
ATOM    495  CZ  ARG A  62      17.303  16.821  40.481  1.00  8.82           C
ATOM    496  NH1 ARG A  62      16.708  15.772  39.944  1.00  9.15           N
ATOM    497  NH2 ARG A  62      18.605  16.781  40.710  1.00  8.68           N
ATOM    498  N   ALA A  63      15.705  22.971  43.653  1.00  8.27           N
ATOM    499  CA  ALA A  63      16.463  24.084  44.269  1.00  8.30           C
ATOM    500  C   ALA A  63      15.896  24.334  45.668  1.00  8.66           C
ATOM    501  O   ALA A  63      16.689  24.483  46.621  1.00  8.98           O
ATOM    502  CB  ALA A  63      16.402  25.321  43.420  1.00  8.13           C
ATOM    503  N   CYS A  64      14.565  24.390  45.795  1.00  8.98           N
ATOM    504  CA  CYS A  64      13.868  24.684  47.075  1.00  9.08           C
ATOM    505  C   CYS A  64      14.111  23.521  48.044  1.00  8.75           C
ATOM    506  O   CYS A  64      14.365  23.766  49.230  1.00  8.82           O
ATOM    507  CB  CYS A  64      12.377  24.898  46.851  1.00  9.64           C
ATOM    508  SG  CYS A  64      12.002  26.228  45.683  1.00 10.39           S
ATOM    509  N   GLU A  65      14.053  22.296  47.527  1.00  8.40           N
ATOM    510  CA  GLU A  65      14.426  21.050  48.238  1.00  8.17           C
ATOM    511  C   GLU A  65      15.908  21.072  48.656  1.00  7.98           C
ATOM    512  O   GLU A  65      16.180  20.772  49.843  1.00  8.35           O
ATOM    513  CB  GLU A  65      14.075  19.865  47.339  1.00  8.36           C
ATOM    514  CG  GLU A  65      12.571  19.716  47.118  1.00  8.46           C
ATOM    515  CD  GLU A  65      12.180  18.574  46.214  1.00  8.33           C
ATOM    516  OE1 GLU A  65      13.035  17.673  46.056  1.00  8.24           O
ATOM    517  OE2 GLU A  65      11.035  18.593  45.678  1.00  8.11           O
ATOM    518  N   ALA A  66      16.838  21.434  47.767  1.00  7.47           N
ATOM    519  CA  ALA A  66      18.277  21.567  48.105  1.00  7.40           C
ATOM    520  C   ALA A  66      18.485  22.606  49.222  1.00  7.41           C
ATOM    521  O   ALA A  66      19.190  22.298  50.207  1.00  7.36           O
ATOM    522  CB  ALA A  66      19.072  21.944  46.887  1.00  7.33           C
ATOM    523  N   TYR A  67      17.917  23.802  49.060  1.00  7.26           N
ATOM    524  CA  TYR A  67      18.004  24.912  50.039  1.00  7.24           C
ATOM    525  C   TYR A  67      17.685  24.391  51.452  1.00  7.21           C
ATOM    526  O   TYR A  67      18.535  24.471  52.344  1.00  7.32           O
ATOM    527  CB  TYR A  67      17.102  26.074  49.603  1.00  7.30           C
ATOM    528  CG  TYR A  67      17.077  27.215  50.588  1.00  7.28           C
ATOM    529  CD1 TYR A  67      18.147  28.095  50.681  1.00  7.30           C
ATOM    530  CD2 TYR A  67      16.021  27.371  51.471  1.00  7.12           C
ATOM    531  CE1 TYR A  67      18.163  29.106  51.628  1.00  7.32           C
ATOM    532  CE2 TYR A  67      16.010  28.394  52.401  1.00  7.13           C
ATOM    533  CZ  TYR A  67      17.096  29.249  52.504  1.00  7.26           C
ATOM    534  OH  TYR A  67      17.101  30.246  53.441  1.00  7.08           O
ATOM    535  N   ALA A  68      16.492  23.842  51.665  1.00  7.33           N
ATOM    536  CA  ALA A  68      15.994  23.425  52.998  1.00  7.20           C
ATOM    537  C   ALA A  68      16.888  22.324  53.536  1.00  7.22           C
ATOM    538  O   ALA A  68      17.122  22.283  54.759  1.00  7.19           O
ATOM    539  CB  ALA A  68      14.583  22.925  52.890  1.00  7.27           C
ATOM    540  N   GLN A  69      17.311  21.436  52.636  1.00  7.24           N
ATOM    541  CA  GLN A  69      18.138  20.251  52.971  1.00  7.30           C
ATOM    542  C   GLN A  69      19.478  20.733  53.524  1.00  6.81           C
ATOM    543  O   GLN A  69      19.980  20.092  54.430  1.00  6.54           O
ATOM    544  CB  GLN A  69      18.303  19.353  51.737  1.00  7.84           C
ATOM    545  CG  GLN A  69      18.761  17.925  52.057  1.00  7.99           C
ATOM    546  CD  GLN A  69      18.475  16.934  50.951  1.00  8.15           C
ATOM    547  OE1 GLN A  69      19.139  15.901  50.881  1.00  8.43           O
ATOM    548  NE2 GLN A  69      17.462  17.204  50.121  1.00  7.89           N
ATOM    549  N   LEU A  70      19.995  21.839  52.994  1.00  6.65           N
ATOM    550  CA  LEU A  70      21.310  22.425  53.368  1.00  6.68           C
ATOM    551  C   LEU A  70      21.188  23.266  54.655  1.00  6.68           C
ATOM    552  O   LEU A  70      21.889  22.967  55.614  1.00  6.54           O
ATOM    553  CB  LEU A  70      21.846  23.250  52.191  1.00  6.62           C
ATOM    554  CG  LEU A  70      22.425  22.442  51.028  1.00  6.66           C
ATOM    555  CD1 LEU A  70      22.481  23.277  49.741  1.00  6.65           C
ATOM    556  CD2 LEU A  70      23.802  21.895  51.388  1.00  6.57           C
ATOM    557  N   VAL A  71      20.356  24.305  54.661  1.00  6.79           N
ATOM    558  CA  VAL A  71      20.310  25.310  55.766  1.00  6.90           C
ATOM    559  C   VAL A  71      19.430  24.758  56.891  1.00  6.91           C
ATOM    560  O   VAL A  71      19.530  25.260  58.015  1.00  6.99           O
ATOM    561  CB  VAL A  71      19.824  26.699  55.290  1.00  6.82           C
ATOM    562  CG1 VAL A  71      20.756  27.275  54.238  1.00  6.89           C
ATOM    563  CG2 VAL A  71      18.385  26.711  54.791  1.00  6.72           C
ATOM    564  N   GLY A  72      18.587  23.776  56.583  1.00  6.98           N
ATOM    565  CA  GLY A  72      17.566  23.245  57.502  1.00  6.94           C
ATOM    566  C   GLY A  72      16.254  23.982  57.308  1.00  6.99           C
ATOM    567  O   GLY A  72      16.288  25.262  57.155  1.00  6.81           O
ATOM    568  N   GLY A  73      15.142  23.239  57.306  1.00  6.88           N
ATOM    569  CA  GLY A  73      13.798  23.846  57.284  1.00  7.09           C
ATOM    570  C   GLY A  73      12.794  23.053  56.474  1.00  7.24           C
ATOM    571  O   GLY A  73      13.132  21.957  55.940  1.00  7.63           O
ATOM    572  N   THR A  74      11.559  23.536  56.423  1.00  7.11           N
ATOM    573  CA  THR A  74      10.518  22.927  55.564  1.00  6.99           C
ATOM    574  C   THR A  74      10.784  23.451  54.161  1.00  6.80           C
ATOM    575  O   THR A  74      11.026  24.652  54.020  1.00  6.79           O
ATOM    576  CB  THR A  74       9.130  23.168  56.161  1.00  7.01           C
ATOM    577  OG1 THR A  74       9.242  22.695  57.504  1.00  7.11           O
ATOM    578  CG2 THR A  74       8.001  22.473  55.429  1.00  6.89           C
ATOM    579  N   VAL A  75      10.832  22.555  53.185  1.00  6.93           N
ATOM    580  CA  VAL A  75      10.934  22.923  51.745  1.00  7.23           C
ATOM    581  C   VAL A  75       9.771  23.871  51.472  1.00  7.40           C
ATOM    582  O   VAL A  75       8.623  23.522  51.853  1.00  7.13           O
ATOM    583  CB  VAL A  75      10.867  21.699  50.819  1.00  7.45           C
ATOM    584  CG1 VAL A  75      10.864  22.115  49.356  1.00  7.50           C
ATOM    585  CG2 VAL A  75      11.981  20.692  51.109  1.00  7.48           C
ATOM    586  N   ASP A  76      10.083  25.028  50.891  1.00  7.63           N
ATOM    587  CA  ASP A  76       9.120  26.099  50.543  1.00  7.79           C
ATOM    588  C   ASP A  76       9.245  26.409  49.037  1.00  8.18           C
ATOM    589  O   ASP A  76      10.192  27.134  48.627  1.00  8.27           O
ATOM    590  CB  ASP A  76       9.353  27.283  51.462  1.00  7.63           C
ATOM    591  CG  ASP A  76       8.369  28.399  51.236  1.00  7.95           C
ATOM    592  OD1 ASP A  76       7.655  28.363  50.219  1.00  8.50           O
ATOM    593  OD2 ASP A  76       8.335  29.313  52.060  1.00  8.52           O
ATOM    594  N   TYR A  77       8.327  25.875  48.229  1.00  8.50           N
ATOM    595  CA  TYR A  77       8.345  26.003  46.740  1.00  9.09           C
ATOM    596  C   TYR A  77       7.877  27.403  46.291  1.00  9.15           C
ATOM    597  O   TYR A  77       7.910  27.677  45.072  1.00  8.70           O
ATOM    598  CB  TYR A  77       7.467  24.926  46.088  1.00  9.14           C
ATOM    599  CG  TYR A  77       7.926  23.521  46.363  1.00  9.37           C
ATOM    600  CD1 TYR A  77       9.126  23.069  45.849  1.00  9.43           C
ATOM    601  CD2 TYR A  77       7.179  22.646  47.143  1.00  9.78           C
ATOM    602  CE1 TYR A  77       9.576  21.782  46.090  1.00  9.77           C
ATOM    603  CE2 TYR A  77       7.632  21.360  47.425  1.00  9.97           C
ATOM    604  CZ  TYR A  77       8.835  20.925  46.885  1.00 10.02           C
ATOM    605  OH  TYR A  77       9.321  19.671  47.114  1.00 10.17           O
ATOM    606  N   GLY A  78       7.392  28.237  47.221  1.00  9.26           N
ATOM    607  CA  GLY A  78       6.827  29.556  46.885  1.00  9.52           C
ATOM    608  C   GLY A  78       5.329  29.483  46.695  1.00  9.63           C
ATOM    609  O   GLY A  78       4.870  28.597  45.953  1.00  9.54           O
ATOM    610  N   ALA A  79       4.592  30.349  47.392  1.00  9.91           N
ATOM    611  CA  ALA A  79       3.114  30.442  47.321  1.00 10.28           C
ATOM    612  C   ALA A  79       2.669  30.598  45.856  1.00 10.36           C
ATOM    613  O   ALA A  79       1.766  29.837  45.443  1.00 10.62           O
ATOM    614  CB  ALA A  79       2.602  31.568  48.199  1.00 10.14           C
ATOM    615  N   ALA A  80       3.309  31.503  45.113  1.00 10.12           N
ATOM    616  CA  ALA A  80       3.004  31.841  43.699  1.00 10.54           C
ATOM    617  C   ALA A  80       3.154  30.612  42.803  1.00 10.33           C
ATOM    618  O   ALA A  80       2.195  30.298  42.089  1.00 10.58           O
ATOM    619  CB  ALA A  80       3.893  32.965  43.189  1.00 10.27           C
ATOM    620  N   HIS A  81       4.349  30.028  42.787  1.00 10.48           N
ATOM    621  CA  HIS A  81       4.746  28.858  41.961  1.00 10.74           C
ATOM    622  C   HIS A  81       3.780  27.698  42.200  1.00 10.90           C
ATOM    623  O   HIS A  81       3.368  27.032  41.225  1.00 11.52           O
ATOM    624  CB  HIS A  81       6.152  28.408  42.333  1.00 10.77           C
ATOM    625  CG  HIS A  81       6.626  27.219  41.571  1.00 11.03           C
ATOM    626  ND1 HIS A  81       7.597  27.308  40.600  1.00 11.04           N
ATOM    627  CD2 HIS A  81       6.306  25.912  41.663  1.00 11.33           C
ATOM    628  CE1 HIS A  81       7.827  26.111  40.102  1.00 11.14           C
ATOM    629  NE2 HIS A  81       7.051  25.242  40.730  1.00 11.20           N
ATOM    630  N   ALA A  82       3.453  27.465  43.462  1.00 10.77           N
ATOM    631  CA  ALA A  82       2.545  26.400  43.918  1.00 10.96           C
ATOM    632  C   ALA A  82       1.158  26.600  43.311  1.00 10.81           C
ATOM    633  O   ALA A  82       0.629  25.640  42.736  1.00 11.16           O
ATOM    634  CB  ALA A  82       2.506  26.433  45.418  1.00 11.63           C
ATOM    635  N   ALA A  83       0.599  27.797  43.439  1.00 10.53           N
ATOM    636  CA  ALA A  83      -0.695  28.191  42.836  1.00 11.28           C
ATOM    637  C   ALA A  83      -0.638  28.048  41.319  1.00 12.07           C
ATOM    638  O   ALA A  83      -1.673  27.710  40.695  1.00 12.49           O
ATOM    639  CB  ALA A  83      -1.026  29.626  43.167  1.00 11.45           C
ATOM    640  N   LYS A  84       0.492  28.407  40.728  1.00 12.76           N
ATOM    641  CA  LYS A  84       0.544  28.549  39.263  1.00 14.07           C
ATOM    642  C   LYS A  84       0.492  27.136  38.673  1.00 14.28           C
ATOM    643  O   LYS A  84      -0.226  26.969  37.643  1.00 13.49           O
ATOM    644  CB  LYS A  84       1.761  29.368  38.827  1.00 15.04           C
ATOM    645  CG  LYS A  84       1.890  29.489  37.318  1.00 15.73           C
ATOM    646  CD  LYS A  84       2.616  30.723  36.847  1.00 16.78           C
ATOM    647  CE  LYS A  84       2.746  30.752  35.332  1.00 17.34           C
ATOM    648  NZ  LYS A  84       4.142  31.037  34.911  1.00 17.78           N
ATOM    649  N   HIS A  85       1.149  26.170  39.343  1.00 13.88           N
ATOM    650  CA  HIS A  85       1.402  24.797  38.826  1.00 14.14           C
ATOM    651  C   HIS A  85       0.507  23.757  39.493  1.00 13.70           C
ATOM    652  O   HIS A  85       0.408  22.656  38.940  1.00 13.61           O
ATOM    653  CB  HIS A  85       2.884  24.439  38.940  1.00 14.54           C
ATOM    654  CG  HIS A  85       3.702  25.228  37.980  1.00 15.42           C
ATOM    655  ND1 HIS A  85       4.699  26.097  38.395  1.00 16.47           N
ATOM    656  CD2 HIS A  85       3.623  25.336  36.635  1.00 15.72           C
ATOM    657  CE1 HIS A  85       5.223  26.693  37.345  1.00 16.54           C
ATOM    658  NE2 HIS A  85       4.587  26.225  36.245  1.00 16.47           N
ATOM    659  N   GLY A  86      -0.134  24.097  40.605  1.00 13.67           N
ATOM    660  CA  GLY A  86      -1.108  23.205  41.261  1.00 14.27           C
ATOM    661  C   GLY A  86      -0.451  22.105  42.088  1.00 14.35           C
ATOM    662  O   GLY A  86      -0.875  20.931  41.940  1.00 15.45           O
ATOM    663  N   HIS A  87       0.515  22.450  42.949  1.00 13.30           N
ATOM    664  CA  HIS A  87       1.060  21.530  43.979  1.00 13.23           C
ATOM    665  C   HIS A  87       1.200  22.244  45.324  1.00 13.42           C
ATOM    666  O   HIS A  87       1.028  23.481  45.386  1.00 13.22           O
ATOM    667  CB  HIS A  87       2.355  20.860  43.495  1.00 13.13           C
ATOM    668  CG  HIS A  87       3.568  21.719  43.433  1.00 12.85           C
ATOM    669  ND1 HIS A  87       4.011  22.459  44.503  1.00 13.32           N
ATOM    670  CD2 HIS A  87       4.475  21.904  42.454  1.00 12.70           C
ATOM    671  CE1 HIS A  87       5.132  23.082  44.171  1.00 13.08           C
ATOM    672  NE2 HIS A  87       5.442  22.755  42.931  1.00 12.58           N
ATOM    673  N   ALA A  88       1.501  21.477  46.369  1.00 13.15           N
ATOM    674  CA  ALA A  88       1.671  22.005  47.739  1.00 12.74           C
ATOM    675  C   ALA A  88       2.738  23.105  47.730  1.00 12.75           C
ATOM    676  O   ALA A  88       3.714  23.015  46.964  1.00 11.94           O
ATOM    677  CB  ALA A  88       2.025  20.902  48.695  1.00 12.46           C
ATOM    678  N   ARG A  89       2.539  24.130  48.547  1.00 13.12           N
ATOM    679  CA  ARG A  89       3.577  25.160  48.769  1.00 13.74           C
ATOM    680  C   ARG A  89       4.708  24.487  49.541  1.00 13.46           C
ATOM    681  O   ARG A  89       5.883  24.802  49.266  1.00 13.72           O
ATOM    682  CB  ARG A  89       3.028  26.384  49.512  1.00 14.31           C
ATOM    683  CG  ARG A  89       4.109  27.193  50.205  1.00 15.27           C
ATOM    684  CD  ARG A  89       3.863  28.674  50.372  1.00 16.39           C
ATOM    685  NE  ARG A  89       5.002  29.229  51.094  1.00 17.29           N
ATOM    686  CZ  ARG A  89       4.950  30.238  51.962  1.00 18.29           C
ATOM    687  NH1 ARG A  89       6.056  30.636  52.571  1.00 17.65           N
ATOM    688  NH2 ARG A  89       3.801  30.845  52.221  1.00 18.59           N
ATOM    689  N   PHE A  90       4.358  23.601  50.473  1.00 13.12           N
ATOM    690  CA  PHE A  90       5.299  23.019  51.466  1.00 13.18           C
ATOM    691  C   PHE A  90       5.535  21.530  51.198  1.00 13.31           C
ATOM    692  O   PHE A  90       4.580  20.796  50.927  1.00 13.98           O
ATOM    693  CB  PHE A  90       4.780  23.268  52.886  1.00 13.20           C
ATOM    694  CG  PHE A  90       4.810  24.725  53.280  1.00 12.80           C
ATOM    695  CD1 PHE A  90       6.017  25.404  53.355  1.00 12.35           C
ATOM    696  CD2 PHE A  90       3.636  25.410  53.547  1.00 12.69           C
ATOM    697  CE1 PHE A  90       6.048  26.746  53.687  1.00 12.92           C
ATOM    698  CE2 PHE A  90       3.667  26.752  53.888  1.00 13.05           C
ATOM    699  CZ  PHE A  90       4.875  27.417  53.964  1.00 13.38           C
ATOM    700  N   GLY A  91       6.802  21.114  51.279  1.00 13.50           N
ATOM    701  CA  GLY A  91       7.261  19.712  51.185  1.00 12.76           C
ATOM    702  C   GLY A  91       7.761  19.212  52.527  1.00 12.13           C
ATOM    703  O   GLY A  91       7.298  19.739  53.542  1.00 10.62           O
ATOM    704  N   ARG A  92       8.639  18.200  52.508  1.00 12.66           N
ATOM    705  CA  ARG A  92       9.310  17.592  53.693  1.00 12.73           C
ATOM    706  C   ARG A  92      10.002  18.692  54.500  1.00 11.72           C
ATOM    707  O   ARG A  92      10.376  19.718  53.884  1.00 11.09           O
ATOM    708  CB  ARG A  92      10.485  16.677  53.323  1.00 14.31           C
ATOM    709  CG  ARG A  92      10.150  15.368  52.618  1.00 15.85           C
ATOM    710  CD  ARG A  92      11.430  14.735  52.081  1.00 16.43           C
ATOM    711  NE  ARG A  92      11.419  13.275  52.028  1.00 17.31           N
ATOM    712  CZ  ARG A  92      10.597  12.547  51.263  1.00 18.46           C
ATOM    713  NH1 ARG A  92       9.673  13.131  50.516  1.00 19.19           N
ATOM    714  NH2 ARG A  92      10.677  11.229  51.263  1.00 18.03           N
ATOM    715  N   THR A  93      10.216  18.433  55.794  1.00 10.45           N
ATOM    716  CA  THR A  93      11.111  19.189  56.701  1.00  9.74           C
ATOM    717  C   THR A  93      12.445  18.462  56.794  1.00  8.91           C
ATOM    718  O   THR A  93      12.440  17.252  56.815  1.00  8.34           O
ATOM    719  CB  THR A  93      10.471  19.323  58.085  1.00  9.80           C
ATOM    720  OG1 THR A  93       9.221  19.968  57.822  1.00 10.23           O
ATOM    721  CG2 THR A  93      11.333  20.077  59.073  1.00  9.58           C
ATOM    722  N   TYR A  94      13.546  19.200  56.850  1.00  8.77           N
ATOM    723  CA  TYR A  94      14.914  18.652  57.028  1.00  8.34           C
ATOM    724  C   TYR A  94      15.532  19.277  58.273  1.00  8.08           C
ATOM    725  O   TYR A  94      15.226  20.402  58.636  1.00  7.64           O
ATOM    726  CB  TYR A  94      15.770  18.958  55.806  1.00  8.37           C
ATOM    727  CG  TYR A  94      15.324  18.322  54.520  1.00  8.60           C
ATOM    728  CD1 TYR A  94      15.566  16.982  54.279  1.00  8.84           C
ATOM    729  CD2 TYR A  94      14.747  19.066  53.503  1.00  8.85           C
ATOM    730  CE1 TYR A  94      15.194  16.374  53.090  1.00  8.95           C
ATOM    731  CE2 TYR A  94      14.392  18.478  52.292  1.00  9.11           C
ATOM    732  CZ  TYR A  94      14.599  17.123  52.093  1.00  9.05           C
ATOM    733  OH  TYR A  94      14.233  16.495  50.943  1.00  9.27           O
ATOM    734  N   PRO A  95      16.427  18.557  58.971  1.00  8.38           N
ATOM    735  CA  PRO A  95      17.169  19.124  60.094  1.00  8.56           C
ATOM    736  C   PRO A  95      18.238  20.127  59.651  1.00  8.75           C
ATOM    737  O   PRO A  95      18.529  21.002  60.412  1.00  9.08           O
ATOM    738  CB  PRO A  95      17.860  17.896  60.701  1.00  8.42           C
ATOM    739  CG  PRO A  95      18.050  16.956  59.538  1.00  8.12           C
ATOM    740  CD  PRO A  95      16.804  17.156  58.705  1.00  8.24           C
ATOM    741  N   GLY A  96      18.771  19.954  58.444  1.00  8.90           N
ATOM    742  CA  GLY A  96      19.803  20.821  57.859  1.00  9.32           C
ATOM    743  C   GLY A  96      21.167  20.185  58.004  1.00  9.77           C
ATOM    744  O   GLY A  96      21.539  19.881  59.153  1.00 10.11           O
ATOM    745  N   LEU A  97      21.857  19.961  56.884  1.00 10.18           N
ATOM    746  CA  LEU A  97      23.231  19.396  56.813  1.00 10.62           C
ATOM    747  C   LEU A  97      24.233  20.452  57.298  1.00 11.11           C
ATOM    748  O   LEU A  97      25.253  20.063  57.921  1.00 10.77           O
ATOM    749  CB  LEU A  97      23.563  18.997  55.367  1.00 10.53           C
ATOM    750  CG  LEU A  97      22.699  17.901  54.742  1.00 10.77           C
ATOM    751  CD1 LEU A  97      23.051  17.741  53.269  1.00 10.76           C
ATOM    752  CD2 LEU A  97      22.830  16.565  55.478  1.00 10.47           C
ATOM    753  N   LEU A  98      24.003  21.724  56.935  1.00 11.69           N
ATOM    754  CA  LEU A  98      24.997  22.823  57.090  1.00 12.04           C
ATOM    755  C   LEU A  98      24.304  24.116  57.496  1.00 13.00           C
ATOM    756  O   LEU A  98      24.263  25.057  56.712  1.00 14.05           O
ATOM    757  CB  LEU A  98      25.748  22.982  55.774  1.00 11.64           C
ATOM    758  CG  LEU A  98      26.682  21.818  55.440  1.00 11.69           C
ATOM    759  CD1 LEU A  98      27.080  21.826  53.982  1.00 11.37           C
ATOM    760  CD2 LEU A  98      27.915  21.833  56.332  1.00 11.72           C
ATOM    761  N   PRO A  99      23.769  24.219  58.739  1.00 13.84           N
ATOM    762  CA  PRO A  99      23.116  25.456  59.178  1.00 14.52           C
ATOM    763  C   PRO A  99      24.073  26.661  59.175  1.00 15.43           C
ATOM    764  O   PRO A  99      23.603  27.770  59.106  1.00 16.35           O
ATOM    765  CB  PRO A  99      22.627  25.131  60.601  1.00 14.26           C
ATOM    766  CG  PRO A  99      23.453  23.927  61.059  1.00 13.61           C
ATOM    767  CD  PRO A  99      23.783  23.177  59.786  1.00 13.71           C
ATOM    768  N   GLU A 100      25.384  26.427  59.263  1.00 15.85           N
ATOM    769  CA  GLU A 100      26.402  27.510  59.258  1.00 17.30           C
ATOM    770  C   GLU A 100      26.418  28.214  57.893  1.00 17.51           C
ATOM    771  O   GLU A 100      27.127  29.237  57.763  1.00 17.96           O
ATOM    772  CB  GLU A 100      27.802  26.967  59.547  1.00 17.83           C
ATOM    773  CG  GLU A 100      28.294  26.006  58.467  1.00 18.31           C
ATOM    774  CD  GLU A 100      28.487  24.543  58.872  1.00 18.88           C
ATOM    775  OE1 GLU A 100      29.452  23.941  58.305  1.00 19.58           O
ATOM    776  OE2 GLU A 100      27.687  23.994  59.727  1.00 16.57           O
ATOM    777  N   LEU A 101      25.691  27.717  56.896  1.00 16.81           N
ATOM    778  CA  LEU A 101      25.566  28.492  55.640  1.00 17.99           C
ATOM    779  C   LEU A 101      24.875  29.821  55.978  1.00 18.71           C
ATOM    780  O   LEU A 101      25.172  30.832  55.304  1.00 19.34           O
ATOM    781  CB  LEU A 101      24.824  27.692  54.560  1.00 17.19           C
ATOM    782  CG  LEU A 101      25.493  26.393  54.105  1.00 17.26           C
ATOM    783  CD1 LEU A 101      24.809  25.845  52.872  1.00 18.09           C
ATOM    784  CD2 LEU A 101      26.968  26.557  53.811  1.00 17.47           C
ATOM    785  N   LYS A 102      24.016  29.828  57.006  1.00 19.15           N
ATOM    786  CA  LYS A 102      23.204  31.012  57.411  1.00 19.96           C
ATOM    787  C   LYS A 102      24.117  32.073  58.058  1.00 19.58           C
ATOM    788  O   LYS A 102      23.688  33.211  58.165  1.00 17.09           O
ATOM    789  CB  LYS A 102      22.046  30.572  58.327  1.00 20.81           C
ATOM    790  CG  LYS A 102      20.865  29.857  57.648  1.00 20.56           C
ATOM    791  CD  LYS A 102      19.728  29.399  58.588  1.00 20.11           C
ATOM    792  CE  LYS A 102      20.158  28.407  59.661  1.00 19.87           C
ATOM    793  NZ  LYS A 102      19.034  27.902  60.503  1.00 19.11           N
ATOM    794  N   ARG A 103      25.352  31.701  58.415  1.00 21.07           N
ATOM    795  CA  ARG A 103      26.294  32.485  59.251  1.00 21.11           C
ATOM    796  C   ARG A 103      27.653  32.642  58.561  1.00 19.04           C
ATOM    797  O   ARG A 103      28.568  33.211  59.192  1.00 19.66           O
ATOM    798  CB  ARG A 103      26.522  31.778  60.592  1.00 23.38           C
ATOM    799  CG  ARG A 103      25.282  31.622  61.461  1.00 25.81           C
ATOM    800  CD  ARG A 103      25.592  30.763  62.687  1.00 28.68           C
ATOM    801  NE  ARG A 103      24.748  29.570  62.796  1.00 30.04           N
ATOM    802  CZ  ARG A 103      25.172  28.294  62.704  1.00 31.26           C
ATOM    803  NH1 ARG A 103      26.452  27.967  62.504  1.00 27.04           N
ATOM    804  NH2 ARG A 103      24.273  27.335  62.842  1.00 31.00           N
ATOM    805  N   GLY A 104      27.821  32.150  57.336  1.00 17.25           N
ATOM    806  CA  GLY A 104      28.959  32.565  56.482  1.00 15.89           C
ATOM    807  C   GLY A 104      29.684  31.414  55.820  1.00 14.28           C
ATOM    808  O   GLY A 104      30.398  31.663  54.849  1.00 14.35           O
ATOM    809  N   GLY A 105      29.525  30.205  56.349  1.00 13.54           N
ATOM    810  CA  GLY A 105      29.906  28.950  55.685  1.00 12.74           C
ATOM    811  C   GLY A 105      29.442  28.931  54.241  1.00 12.11           C
ATOM    812  O   GLY A 105      28.397  29.545  53.934  1.00 11.64           O
ATOM    813  N   ARG A 106      30.228  28.282  53.377  1.00 11.76           N
ATOM    814  CA  ARG A 106      29.915  28.056  51.943  1.00 10.95           C
ATOM    815  C   ARG A 106      30.216  26.607  51.575  1.00 10.54           C
ATOM    816  O   ARG A 106      30.816  25.871  52.422  1.00 10.29           O
ATOM    817  CB  ARG A 106      30.757  28.938  51.031  1.00 10.91           C
ATOM    818  CG  ARG A 106      30.499  30.425  51.190  1.00 11.06           C
ATOM    819  CD  ARG A 106      31.810  31.139  50.921  1.00 11.11           C
ATOM    820  NE  ARG A 106      31.746  31.891  49.687  1.00 10.68           N
ATOM    821  CZ  ARG A 106      32.776  32.507  49.153  1.00 10.66           C
ATOM    822  NH1 ARG A 106      33.981  32.399  49.704  1.00 10.40           N
ATOM    823  NH2 ARG A 106      32.594  33.188  48.034  1.00 10.91           N
ATOM    824  N   ILE A 107      29.814  26.240  50.353  1.00  9.74           N
ATOM    825  CA  ILE A 107      29.890  24.858  49.818  1.00  9.30           C
ATOM    826  C   ILE A 107      30.426  24.933  48.392  1.00  9.20           C
ATOM    827  O   ILE A 107      30.287  26.017  47.775  1.00  9.18           O
ATOM    828  CB  ILE A 107      28.502  24.185  49.878  1.00  9.23           C
ATOM    829  CG1 ILE A 107      27.466  24.920  49.008  1.00  9.18           C
ATOM    830  CG2 ILE A 107      28.054  24.045  51.317  1.00  9.00           C
ATOM    831  CD1 ILE A 107      26.198  24.128  48.741  1.00  9.05           C
ATOM    832  N   HIS A 108      31.017  23.829  47.921  1.00  8.72           N
ATOM    833  CA  HIS A 108      31.205  23.503  46.487  1.00  8.49           C
ATOM    834  C   HIS A 108      30.186  22.433  46.131  1.00  8.57           C
ATOM    835  O   HIS A 108      30.194  21.397  46.809  1.00  9.08           O
ATOM    836  CB  HIS A 108      32.591  22.916  46.158  1.00  8.19           C
ATOM    837  CG  HIS A 108      33.719  23.682  46.719  1.00  7.89           C
ATOM    838  ND1 HIS A 108      34.288  23.321  47.905  1.00  7.62           N
ATOM    839  CD2 HIS A 108      34.363  24.778  46.280  1.00  7.96           C
ATOM    840  CE1 HIS A 108      35.260  24.151  48.181  1.00  7.90           C
ATOM    841  NE2 HIS A 108      35.323  25.067  47.211  1.00  8.02           N
ATOM    842  N   ILE A 109      29.411  22.640  45.070  1.00  8.57           N
ATOM    843  CA  ILE A 109      28.443  21.631  44.559  1.00  8.43           C
ATOM    844  C   ILE A 109      29.104  20.934  43.374  1.00  8.36           C
ATOM    845  O   ILE A 109      29.578  21.640  42.463  1.00  8.65           O
ATOM    846  CB  ILE A 109      27.100  22.285  44.198  1.00  8.46           C
ATOM    847  CG1 ILE A 109      26.446  22.873  45.445  1.00  8.50           C
ATOM    848  CG2 ILE A 109      26.180  21.298  43.480  1.00  8.59           C
ATOM    849  CD1 ILE A 109      25.392  23.891  45.139  1.00  8.70           C
ATOM    850  N   ILE A 110      29.182  19.609  43.442  1.00  8.11           N
ATOM    851  CA  ILE A 110      29.552  18.726  42.306  1.00  7.90           C
ATOM    852  C   ILE A 110      28.256  18.030  41.898  1.00  7.79           C
ATOM    853  O   ILE A 110      27.661  17.393  42.724  1.00  7.47           O
ATOM    854  CB  ILE A 110      30.673  17.747  42.708  1.00  7.90           C
ATOM    855  CG1 ILE A 110      31.896  18.481  43.275  1.00  7.69           C
ATOM    856  CG2 ILE A 110      31.037  16.861  41.528  1.00  8.03           C
ATOM    857  CD1 ILE A 110      32.973  17.584  43.841  1.00  7.65           C
ATOM    858  N   ALA A 111      27.783  18.267  40.682  1.00  8.01           N
ATOM    859  CA  ALA A 111      26.461  17.817  40.199  1.00  7.84           C
ATOM    860  C   ALA A 111      26.650  16.969  38.938  1.00  7.82           C
ATOM    861  O   ALA A 111      27.564  17.235  38.158  1.00  7.83           O
ATOM    862  CB  ALA A 111      25.587  19.014  39.951  1.00  7.86           C
ATOM    863  N   HIS A 112      25.835  15.939  38.794  1.00  7.90           N
ATOM    864  CA  HIS A 112      25.805  15.046  37.622  1.00  8.04           C
ATOM    865  C   HIS A 112      24.460  15.251  36.912  1.00  8.44           C
ATOM    866  O   HIS A 112      23.431  15.459  37.633  1.00  8.32           O
ATOM    867  CB  HIS A 112      26.086  13.628  38.108  1.00  8.04           C
ATOM    868  CG  HIS A 112      25.900  12.577  37.076  1.00  8.17           C
ATOM    869  ND1 HIS A 112      24.926  11.607  37.190  1.00  8.34           N
ATOM    870  CD2 HIS A 112      26.545  12.345  35.917  1.00  8.36           C
ATOM    871  CE1 HIS A 112      24.979  10.819  36.143  1.00  8.65           C
ATOM    872  NE2 HIS A 112      25.976  11.245  35.345  1.00  8.62           N
ATOM    873  N   SER A 113      24.467  15.230  35.564  1.00  8.66           N
ATOM    874  CA  SER A 113      23.251  15.149  34.706  1.00  8.67           C
ATOM    875  C   SER A 113      22.426  16.429  34.916  1.00  8.88           C
ATOM    876  O   SER A 113      23.038  17.485  35.160  1.00  8.72           O
ATOM    877  CB  SER A 113      22.482  13.866  35.038  1.00  8.63           C
ATOM    878  OG  SER A 113      21.967  13.208  33.890  1.00  8.34           O
ATOM    879  N   GLN A 114      21.098  16.334  34.888  1.00  9.29           N
ATOM    880  CA  GLN A 114      20.161  17.414  35.292  1.00 10.01           C
ATOM    881  C   GLN A 114      20.571  18.106  36.602  1.00  9.86           C
ATOM    882  O   GLN A 114      20.175  19.256  36.770  1.00 10.15           O
ATOM    883  CB  GLN A 114      18.760  16.841  35.446  1.00 11.24           C
ATOM    884  CG  GLN A 114      17.659  17.888  35.389  1.00 12.45           C
ATOM    885  CD  GLN A 114      16.739  17.777  34.192  1.00 13.05           C
ATOM    886  OE1 GLN A 114      16.505  16.684  33.668  1.00 14.16           O
ATOM    887  NE2 GLN A 114      16.135  18.904  33.809  1.00 12.83           N
ATOM    888  N   GLY A 115      21.320  17.459  37.505  1.00  9.60           N
ATOM    889  CA  GLY A 115      21.856  18.085  38.730  1.00  9.26           C
ATOM    890  C   GLY A 115      22.575  19.403  38.460  1.00  9.31           C
ATOM    891  O   GLY A 115      22.465  20.337  39.280  1.00  9.12           O
ATOM    892  N   GLY A 116      23.338  19.494  37.366  1.00  9.56           N
ATOM    893  CA  GLY A 116      24.057  20.732  36.981  1.00  9.30           C
ATOM    894  C   GLY A 116      23.103  21.899  36.708  1.00  9.17           C
ATOM    895  O   GLY A 116      23.502  23.064  36.928  1.00  8.91           O
ATOM    896  N   GLN A 117      21.893  21.628  36.207  1.00  9.03           N
ATOM    897  CA  GLN A 117      20.829  22.669  36.063  1.00  8.86           C
ATOM    898  C   GLN A 117      20.345  23.065  37.459  1.00  8.64           C
ATOM    899  O   GLN A 117      20.168  24.239  37.688  1.00  8.65           O
ATOM    900  CB  GLN A 117      19.616  22.190  35.261  1.00  8.69           C
ATOM    901  CG  GLN A 117      19.916  21.756  33.828  1.00  8.70           C
ATOM    902  CD  GLN A 117      18.638  21.295  33.171  1.00  8.63           C
ATOM    903  OE1 GLN A 117      17.887  20.521  33.756  1.00  8.71           O
ATOM    904  NE2 GLN A 117      18.336  21.824  31.994  1.00  8.42           N
ATOM    905  N   ASN A 118      20.112  22.078  38.321  1.00  8.66           N
ATOM    906  CA  ASN A 118      19.566  22.198  39.700  1.00  8.33           C
ATOM    907  C   ASN A 118      20.532  23.059  40.517  1.00  8.06           C
ATOM    908  O   ASN A 118      20.055  23.947  41.257  1.00  7.59           O
ATOM    909  CB  ASN A 118      19.330  20.790  40.254  1.00  8.46           C
ATOM    910  CG  ASN A 118      18.901  20.705  41.699  1.00  8.68           C
ATOM    911  OD1 ASN A 118      18.845  21.688  42.427  1.00  9.64           O
ATOM    912  ND2 ASN A 118      18.628  19.504  42.151  1.00  8.79           N
ATOM    913  N   ALA A 119      21.841  22.844  40.336  1.00  7.94           N
ATOM    914  CA  ALA A 119      22.924  23.571  41.042  1.00  7.93           C
ATOM    915  C   ALA A 119      22.977  25.065  40.617  1.00  8.33           C
ATOM    916  O   ALA A 119      23.030  25.964  41.534  1.00  8.45           O
ATOM    917  CB  ALA A 119      24.215  22.859  40.779  1.00  7.81           C
ATOM    918  N   ARG A 120      22.958  25.338  39.298  1.00  8.10           N
ATOM    919  CA  ARG A 120      22.997  26.693  38.694  1.00  8.15           C
ATOM    920  C   ARG A 120      21.825  27.507  39.218  1.00  8.58           C
ATOM    921  O   ARG A 120      22.044  28.651  39.645  1.00  9.42           O
ATOM    922  CB  ARG A 120      22.907  26.647  37.167  1.00  7.93           C
ATOM    923  CG  ARG A 120      24.201  26.243  36.473  1.00  7.80           C
ATOM    924  CD  ARG A 120      23.942  25.856  35.035  1.00  7.68           C
ATOM    925  NE  ARG A 120      23.177  26.894  34.361  1.00  7.70           N
ATOM    926  CZ  ARG A 120      22.384  26.697  33.313  1.00  7.42           C
ATOM    927  NH1 ARG A 120      22.307  25.489  32.793  1.00  7.54           N
ATOM    928  NH2 ARG A 120      21.680  27.690  32.788  1.00  7.09           N
ATOM    929  N   MET A 121      20.635  26.928  39.168  1.00  8.82           N
ATOM    930  CA  MET A 121      19.347  27.561  39.537  1.00  9.21           C
ATOM    931  C   MET A 121      19.323  27.931  41.026  1.00  8.95           C
ATOM    932  O   MET A 121      18.860  29.051  41.323  1.00  8.98           O
ATOM    933  CB  MET A 121      18.219  26.580  39.238  1.00 10.24           C
ATOM    934  CG  MET A 121      16.900  27.007  39.739  1.00 11.03           C
ATOM    935  SD  MET A 121      15.605  26.505  38.613  1.00 13.48           S
ATOM    936  CE  MET A 121      14.268  27.277  39.505  1.00 13.66           C
ATOM    937  N   LEU A 122      19.779  27.035  41.924  1.00  8.49           N
ATOM    938  CA  LEU A 122      19.945  27.327  43.378  1.00  7.87           C
ATOM    939  C   LEU A 122      20.800  28.586  43.566  1.00  7.82           C
ATOM    940  O   LEU A 122      20.464  29.393  44.420  1.00  7.75           O
ATOM    941  CB  LEU A 122      20.555  26.125  44.090  1.00  7.61           C
ATOM    942  CG  LEU A 122      20.806  26.301  45.585  1.00  7.67           C
ATOM    943  CD1 LEU A 122      19.527  26.532  46.349  1.00  7.77           C
ATOM    944  CD2 LEU A 122      21.524  25.098  46.167  1.00  7.86           C
ATOM    945  N   VAL A 123      21.863  28.756  42.788  1.00  8.02           N
ATOM    946  CA  VAL A 123      22.768  29.935  42.885  1.00  8.33           C
ATOM    947  C   VAL A 123      21.958  31.170  42.485  1.00  8.73           C
ATOM    948  O   VAL A 123      21.942  32.148  43.233  1.00  8.71           O
ATOM    949  CB  VAL A 123      24.029  29.746  42.014  1.00  8.31           C
ATOM    950  CG1 VAL A 123      24.760  31.048  41.736  1.00  8.16           C
ATOM    951  CG2 VAL A 123      24.992  28.725  42.620  1.00  8.37           C
ATOM    952  N   SER A 124      21.276  31.094  41.347  1.00  9.39           N
ATOM    953  CA  SER A 124      20.514  32.219  40.756  1.00 10.01           C
ATOM    954  C   SER A 124      19.403  32.665  41.715  1.00 10.28           C
ATOM    955  O   SER A 124      19.068  33.868  41.717  1.00 10.35           O
ATOM    956  CB  SER A 124      19.983  31.843  39.398  1.00 10.19           C
ATOM    957  OG  SER A 124      18.903  32.687  39.033  1.00 10.79           O
ATOM    958  N   LEU A 125      18.833  31.729  42.480  1.00 10.87           N
ATOM    959  CA  LEU A 125      17.731  32.027  43.443  1.00 11.13           C
ATOM    960  C   LEU A 125      18.375  32.617  44.694  1.00 10.65           C
ATOM    961  O   LEU A 125      17.945  33.679  45.117  1.00 10.84           O
ATOM    962  CB  LEU A 125      16.882  30.781  43.748  1.00 11.09           C
ATOM    963  CG  LEU A 125      15.918  30.335  42.643  1.00 11.27           C
ATOM    964  CD1 LEU A 125      15.291  28.999  42.984  1.00 11.36           C
ATOM    965  CD2 LEU A 125      14.818  31.348  42.390  1.00 11.33           C
ATOM    966  N   LEU A 126      19.440  32.008  45.182  1.00 10.49           N
ATOM    967  CA  LEU A 126      20.203  32.551  46.332  1.00 10.90           C
ATOM    968  C   LEU A 126      20.569  34.023  46.080  1.00 11.55           C
ATOM    969  O   LEU A 126      20.296  34.866  46.961  1.00 11.00           O
ATOM    970  CB  LEU A 126      21.432  31.672  46.559  1.00 10.35           C
ATOM    971  CG  LEU A 126      21.134  30.347  47.243  1.00  9.73           C
ATOM    972  CD1 LEU A 126      22.351  29.448  47.280  1.00  9.68           C
ATOM    973  CD2 LEU A 126      20.628  30.597  48.633  1.00  9.78           C
ATOM    974  N   GLU A 127      21.106  34.332  44.899  1.00 13.49           N
ATOM    975  CA  GLU A 127      21.596  35.699  44.545  1.00 14.80           C
ATOM    976  C   GLU A 127      20.397  36.631  44.323  1.00 13.78           C
ATOM    977  O   GLU A 127      20.321  37.589  45.045  1.00 13.67           O
ATOM    978  CB  GLU A 127      22.540  35.672  43.338  1.00 16.79           C
ATOM    979  CG  GLU A 127      23.841  34.941  43.618  1.00 18.96           C
ATOM    980  CD  GLU A 127      24.896  35.731  44.380  1.00 22.84           C
ATOM    981  OE1 GLU A 127      26.120  35.357  44.276  1.00 25.09           O
ATOM    982  OE2 GLU A 127      24.505  36.702  45.111  1.00 24.42           O
ATOM    983  N   ASN A 128      19.468  36.315  43.421  1.00 12.92           N
ATOM    984  CA  ASN A 128      18.404  37.250  42.955  1.00 12.85           C
ATOM    985  C   ASN A 128      17.052  36.967  43.634  1.00 12.49           C
ATOM    986  O   ASN A 128      16.212  37.869  43.707  1.00 10.88           O
ATOM    987  CB  ASN A 128      18.300  37.185  41.429  1.00 12.87           C
ATOM    988  CG  ASN A 128      19.676  37.298  40.805  1.00 12.82           C
ATOM    989  OD1 ASN A 128      20.239  38.392  40.730  1.00 12.29           O
ATOM    990  ND2 ASN A 128      20.249  36.160  40.445  1.00 12.47           N
ATOM    991  N   GLY A 129      16.840  35.749  44.125  1.00 13.32           N
ATOM    992  CA  GLY A 129      15.494  35.292  44.522  1.00 13.98           C
ATOM    993  C   GLY A 129      14.532  35.347  43.340  1.00 14.07           C
ATOM    994  O   GLY A 129      14.971  35.083  42.185  1.00 13.29           O
ATOM    995  N   SER A 130      13.270  35.680  43.620  1.00 14.20           N
ATOM    996  CA  SER A 130      12.141  35.650  42.660  1.00 14.52           C
ATOM    997  C   SER A 130      11.257  36.880  42.880  1.00 15.79           C
ATOM    998  O   SER A 130      10.562  36.925  43.899  1.00 17.55           O
ATOM    999  CB  SER A 130      11.385  34.374  42.819  1.00 13.62           C
ATOM   1000  OG  SER A 130      10.239  34.358  42.006  1.00 13.00           O
ATOM   1001  N   GLN A 131      11.342  37.865  41.992  1.00 17.18           N
ATOM   1002  CA  GLN A 131      10.449  39.047  41.973  1.00 19.61           C
ATOM   1003  C   GLN A 131       9.022  38.549  42.182  1.00 19.77           C
ATOM   1004  O   GLN A 131       8.332  39.092  43.049  1.00 19.70           O
ATOM   1005  CB  GLN A 131      10.569  39.799  40.644  1.00 21.41           C
ATOM   1006  CG  GLN A 131       9.934  41.195  40.601  1.00 23.85           C
ATOM   1007  CD  GLN A 131      10.181  41.861  39.256  1.00 26.45           C
ATOM   1008  OE1 GLN A 131      11.279  41.803  38.693  1.00 29.70           O
ATOM   1009  NE2 GLN A 131       9.154  42.475  38.692  1.00 25.45           N
ATOM   1010  N   GLU A 132       8.618  37.539  41.419  1.00 20.11           N
ATOM   1011  CA  GLU A 132       7.208  37.096  41.364  1.00 22.48           C
ATOM   1012  C   GLU A 132       6.773  36.627  42.766  1.00 20.68           C
ATOM   1013  O   GLU A 132       5.663  36.992  43.210  1.00 19.73           O
ATOM   1014  CB  GLU A 132       7.070  36.058  40.254  1.00 25.74           C
ATOM   1015  CG  GLU A 132       5.634  35.662  39.954  1.00 29.55           C
ATOM   1016  CD  GLU A 132       5.529  34.615  38.855  1.00 35.40           C
ATOM   1017  OE1 GLU A 132       4.548  33.827  38.871  1.00 37.66           O
ATOM   1018  OE2 GLU A 132       6.453  34.574  37.984  1.00 40.05           O
ATOM   1019  N   GLU A 133       7.634  35.897  43.473  1.00 19.05           N
ATOM   1020  CA  GLU A 133       7.333  35.383  44.835  1.00 18.20           C
ATOM   1021  C   GLU A 133       7.229  36.549  45.819  1.00 17.47           C
ATOM   1022  O   GLU A 133       6.317  36.519  46.682  1.00 17.53           O
ATOM   1023  CB  GLU A 133       8.379  34.361  45.288  1.00 17.26           C
ATOM   1024  CG  GLU A 133       8.262  33.022  44.567  1.00 17.00           C
ATOM   1025  CD  GLU A 133       6.954  32.255  44.707  1.00 16.11           C
ATOM   1026  OE1 GLU A 133       6.065  32.681  45.485  1.00 16.37           O
ATOM   1027  OE2 GLU A 133       6.824  31.242  44.023  1.00 15.29           O
ATOM   1028  N   ARG A 134       8.149  37.506  45.721  1.00 16.75           N
ATOM   1029  CA  ARG A 134       8.165  38.696  46.600  1.00 16.77           C
ATOM   1030  C   ARG A 134       6.878  39.477  46.358  1.00 18.21           C
ATOM   1031  O   ARG A 134       6.222  39.867  47.341  1.00 20.42           O
ATOM   1032  CB  ARG A 134       9.401  39.536  46.324  1.00 15.92           C
ATOM   1033  CG  ARG A 134      10.684  38.844  46.751  1.00 15.89           C
ATOM   1034  CD  ARG A 134      11.832  39.831  46.856  1.00 15.40           C
ATOM   1035  NE  ARG A 134      12.131  40.393  45.546  1.00 15.12           N
ATOM   1036  CZ  ARG A 134      12.959  39.870  44.649  1.00 14.32           C
ATOM   1037  NH1 ARG A 134      13.607  38.744  44.905  1.00 15.05           N
ATOM   1038  NH2 ARG A 134      13.144  40.485  43.503  1.00 13.01           N
ATOM   1039  N   GLU A 135       6.505  39.635  45.092  1.00 18.62           N
ATOM   1040  CA  GLU A 135       5.247  40.299  44.679  1.00 18.93           C
ATOM   1041  C   GLU A 135       4.054  39.586  45.317  1.00 18.04           C
ATOM   1042  O   GLU A 135       3.272  40.274  45.991  1.00 17.80           O
ATOM   1043  CB  GLU A 135       5.136  40.329  43.158  1.00 19.60           C
ATOM   1044  CG  GLU A 135       6.033  41.380  42.532  1.00 20.32           C
ATOM   1045  CD  GLU A 135       5.853  41.474  41.028  1.00 21.26           C
ATOM   1046  OE1 GLU A 135       6.470  42.349  40.434  1.00 20.26           O
ATOM   1047  OE2 GLU A 135       5.090  40.655  40.462  1.00 23.52           O
ATOM   1048  N   TYR A 136       3.963  38.266  45.140  1.00 18.03           N
ATOM   1049  CA  TYR A 136       2.826  37.410  45.581  1.00 17.84           C
ATOM   1050  C   TYR A 136       2.704  37.433  47.116  1.00 19.07           C
ATOM   1051  O   TYR A 136       1.553  37.523  47.617  1.00 18.48           O
ATOM   1052  CB  TYR A 136       2.975  35.987  45.026  1.00 16.84           C
ATOM   1053  CG  TYR A 136       1.741  35.123  45.139  1.00 15.83           C
ATOM   1054  CD1 TYR A 136       1.324  34.617  46.365  1.00 15.38           C
ATOM   1055  CD2 TYR A 136       0.969  34.835  44.022  1.00 15.10           C
ATOM   1056  CE1 TYR A 136       0.171  33.855  46.476  1.00 15.47           C
ATOM   1057  CE2 TYR A 136      -0.197  34.088  44.122  1.00 15.07           C
ATOM   1058  CZ  TYR A 136      -0.592  33.590  45.351  1.00 15.19           C
ATOM   1059  OH  TYR A 136      -1.712  32.826  45.454  1.00 15.23           O
ATOM   1060  N   ALA A 137       3.828  37.349  47.843  1.00 20.48           N
ATOM   1061  CA  ALA A 137       3.859  37.341  49.324  1.00 22.14           C
ATOM   1062  C   ALA A 137       3.290  38.659  49.858  1.00 24.70           C
ATOM   1063  O   ALA A 137       2.595  38.620  50.893  1.00 26.66           O
ATOM   1064  CB  ALA A 137       5.253  37.096  49.831  1.00 22.56           C
ATOM   1065  N   LYS A 138       3.533  39.773  49.160  1.00 27.61           N
ATOM   1066  CA  LYS A 138       2.987  41.112  49.525  1.00 30.34           C
ATOM   1067  C   LYS A 138       1.483  41.176  49.215  1.00 27.94           C
ATOM   1068  O   LYS A 138       0.731  41.530  50.147  1.00 30.70           O
ATOM   1069  CB  LYS A 138       3.797  42.237  48.874  1.00 35.51           C
ATOM   1070  CG  LYS A 138       4.769  42.934  49.833  1.00 43.19           C
ATOM   1071  CD  LYS A 138       6.260  42.931  49.429  1.00 46.53           C
ATOM   1072  CE  LYS A 138       6.562  43.670  48.137  1.00 48.13           C
ATOM   1073  NZ  LYS A 138       8.001  44.015  48.032  1.00 49.37           N
ATOM   1074  N   ALA A 139       1.044  40.777  48.015  1.00 24.20           N
ATOM   1075  CA  ALA A 139      -0.377  40.831  47.575  1.00 23.16           C
ATOM   1076  C   ALA A 139      -1.292  40.005  48.510  1.00 23.95           C
ATOM   1077  O   ALA A 139      -2.325  40.565  48.946  1.00 25.05           O
ATOM   1078  CB  ALA A 139      -0.512  40.407  46.134  1.00 20.25           C
ATOM   1079  N   HIS A 140      -0.937  38.754  48.834  1.00 23.45           N
ATOM   1080  CA  HIS A 140      -1.815  37.776  49.534  1.00 24.33           C
ATOM   1081  C   HIS A 140      -1.335  37.561  50.980  1.00 25.75           C
ATOM   1082  O   HIS A 140      -1.719  36.547  51.581  1.00 26.39           O
ATOM   1083  CB  HIS A 140      -1.916  36.459  48.736  1.00 23.59           C
ATOM   1084  CG  HIS A 140      -2.151  36.629  47.268  1.00 23.74           C
ATOM   1085  ND1 HIS A 140      -3.411  36.503  46.692  1.00 23.49           N
ATOM   1086  CD2 HIS A 140      -1.295  36.899  46.246  1.00 22.97           C
ATOM   1087  CE1 HIS A 140      -3.313  36.695  45.383  1.00 23.04           C
ATOM   1088  NE2 HIS A 140      -2.021  36.937  45.079  1.00 21.61           N
ATOM   1089  N   ASN A 141      -0.526  38.474  51.521  1.00 28.02           N
ATOM   1090  CA  ASN A 141      -0.294  38.622  52.989  1.00 30.87           C
ATOM   1091  C   ASN A 141       0.127  37.261  53.571  1.00 29.35           C
ATOM   1092  O   ASN A 141      -0.476  36.776  54.547  1.00 29.81           O
ATOM   1093  CB  ASN A 141      -1.508  39.299  53.645  1.00 33.61           C
ATOM   1094  CG  ASN A 141      -1.809  40.655  53.018  1.00 38.33           C
ATOM   1095  OD1 ASN A 141      -2.936  40.922  52.577  1.00 40.65           O
ATOM   1096  ND2 ASN A 141      -0.799  41.517  52.937  1.00 37.48           N
ATOM   1097  N   VAL A 142       1.167  36.688  52.977  1.00 26.76           N
ATOM   1098  CA  VAL A 142       1.635  35.294  53.209  1.00 24.67           C
ATOM   1099  C   VAL A 142       3.163  35.334  53.383  1.00 21.11           C
ATOM   1100  O   VAL A 142       3.796  36.293  52.914  1.00 19.86           O
ATOM   1101  CB  VAL A 142       1.159  34.397  52.043  1.00 26.96           C
ATOM   1102  CG1 VAL A 142       2.112  34.429  50.848  1.00 26.62           C
ATOM   1103  CG2 VAL A 142       0.867  32.963  52.480  1.00 27.59           C
ATOM   1104  N   SER A 143       3.743  34.353  54.068  1.00 18.57           N
ATOM   1105  CA  SER A 143       5.186  34.365  54.399  1.00 17.10           C
ATOM   1106  C   SER A 143       6.029  34.108  53.130  1.00 15.56           C
ATOM   1107  O   SER A 143       5.581  33.415  52.203  1.00 14.99           O
ATOM   1108  CB  SER A 143       5.499  33.403  55.521  1.00 16.63           C
ATOM   1109  OG  SER A 143       5.548  32.064  55.068  1.00 16.41           O
ATOM   1110  N   LEU A 144       7.238  34.653  53.111  1.00 14.43           N
ATOM   1111  CA  LEU A 144       8.222  34.486  52.021  1.00 13.93           C
ATOM   1112  C   LEU A 144       9.425  33.679  52.521  1.00 13.47           C
ATOM   1113  O   LEU A 144      10.034  34.040  53.537  1.00 13.73           O
ATOM   1114  CB  LEU A 144       8.647  35.886  51.569  1.00 14.13           C
ATOM   1115  CG  LEU A 144       9.472  35.919  50.291  1.00 14.02           C
ATOM   1116  CD1 LEU A 144       8.618  35.566  49.086  1.00 13.57           C
ATOM   1117  CD2 LEU A 144      10.149  37.258  50.138  1.00 13.74           C
ATOM   1118  N   SER A 145       9.784  32.612  51.822  1.00 13.61           N
ATOM   1119  CA  SER A 145      11.097  31.933  52.018  1.00 13.38           C
ATOM   1120  C   SER A 145      12.217  32.968  51.892  1.00 12.73           C
ATOM   1121  O   SER A 145      12.187  33.784  50.971  1.00 11.99           O
ATOM   1122  CB  SER A 145      11.294  30.806  51.028  1.00 13.14           C
ATOM   1123  OG  SER A 145      12.442  30.063  51.349  1.00 12.95           O
ATOM   1124  N   PRO A 146      13.214  32.995  52.810  1.00 12.18           N
ATOM   1125  CA  PRO A 146      14.451  33.727  52.563  1.00 11.86           C
ATOM   1126  C   PRO A 146      15.078  33.393  51.202  1.00 11.94           C
ATOM   1127  O   PRO A 146      15.718  34.229  50.669  1.00 11.98           O
ATOM   1128  CB  PRO A 146      15.353  33.299  53.726  1.00 11.98           C
ATOM   1129  CG  PRO A 146      14.394  32.979  54.853  1.00 11.83           C
ATOM   1130  CD  PRO A 146      13.177  32.397  54.156  1.00 12.21           C
ATOM   1131  N   LEU A 147      14.841  32.212  50.633  1.00 12.70           N
ATOM   1132  CA  LEU A 147      15.366  31.887  49.281  1.00 13.39           C
ATOM   1133  C   LEU A 147      14.871  32.892  48.241  1.00 13.76           C
ATOM   1134  O   LEU A 147      15.668  33.189  47.344  1.00 15.55           O
ATOM   1135  CB  LEU A 147      15.031  30.462  48.827  1.00 13.83           C
ATOM   1136  CG  LEU A 147      15.681  30.036  47.494  1.00 13.90           C
ATOM   1137  CD1 LEU A 147      17.204  29.983  47.578  1.00 13.59           C
ATOM   1138  CD2 LEU A 147      15.152  28.697  47.009  1.00 14.02           C
ATOM   1139  N   PHE A 148      13.639  33.401  48.322  1.00 14.39           N
ATOM   1140  CA  PHE A 148      13.034  34.226  47.231  1.00 14.89           C
ATOM   1141  C   PHE A 148      13.403  35.710  47.402  1.00 15.65           C
ATOM   1142  O   PHE A 148      13.122  36.515  46.499  1.00 15.51           O
ATOM   1143  CB  PHE A 148      11.530  33.936  47.109  1.00 13.98           C
ATOM   1144  CG  PHE A 148      11.228  32.477  46.873  1.00 13.19           C
ATOM   1145  CD1 PHE A 148      11.846  31.786  45.834  1.00 13.29           C
ATOM   1146  CD2 PHE A 148      10.368  31.788  47.704  1.00 12.77           C
ATOM   1147  CE1 PHE A 148      11.629  30.434  45.646  1.00 13.06           C
ATOM   1148  CE2 PHE A 148      10.133  30.440  47.505  1.00 13.20           C
ATOM   1149  CZ  PHE A 148      10.778  29.762  46.488  1.00 13.30           C
ATOM   1150  N   GLU A 149      14.087  36.047  48.491  1.00 17.69           N
ATOM   1151  CA  GLU A 149      14.395  37.445  48.876  1.00 20.62           C
ATOM   1152  C   GLU A 149      15.525  38.006  48.005  1.00 19.87           C
ATOM   1153  O   GLU A 149      15.458  39.203  47.671  1.00 18.81           O
ATOM   1154  CB  GLU A 149      14.791  37.521  50.353  1.00 24.36           C
ATOM   1155  CG  GLU A 149      14.840  38.949  50.864  1.00 27.61           C
ATOM   1156  CD  GLU A 149      13.529  39.670  50.601  1.00 30.58           C
ATOM   1157  OE1 GLU A 149      13.545  40.769  49.931  1.00 27.66           O
ATOM   1158  OE2 GLU A 149      12.488  39.110  51.050  1.00 33.33           O
ATOM   1159  N   GLY A 150      16.500  37.162  47.649  1.00 20.16           N
ATOM   1160  CA  GLY A 150      17.803  37.566  47.090  1.00 19.79           C
ATOM   1161  C   GLY A 150      18.808  37.875  48.188  1.00 19.79           C
ATOM   1162  O   GLY A 150      18.457  37.773  49.381  1.00 20.75           O
ATOM   1163  N   GLY A 151      20.039  38.199  47.806  1.00 19.38           N
ATOM   1164  CA  GLY A 151      21.072  38.719  48.720  1.00 19.51           C
ATOM   1165  C   GLY A 151      21.644  37.629  49.601  1.00 20.32           C
ATOM   1166  O   GLY A 151      22.447  37.950  50.524  1.00 23.95           O
ATOM   1167  N   HIS A 152      21.237  36.380  49.376  1.00 18.93           N
ATOM   1168  CA  HIS A 152      21.897  35.201  49.983  1.00 17.92           C
ATOM   1169  C   HIS A 152      23.078  34.791  49.088  1.00 16.87           C
ATOM   1170  O   HIS A 152      23.121  35.162  47.907  1.00 16.18           O
ATOM   1171  CB  HIS A 152      20.827  34.156  50.297  1.00 17.96           C
ATOM   1172  CG  HIS A 152      19.850  34.706  51.281  1.00 18.98           C
ATOM   1173  ND1 HIS A 152      18.527  34.957  50.966  1.00 19.74           N
ATOM   1174  CD2 HIS A 152      20.027  35.149  52.548  1.00 18.94           C
ATOM   1175  CE1 HIS A 152      17.920  35.471  52.018  1.00 19.17           C
ATOM   1176  NE2 HIS A 152      18.826  35.619  52.991  1.00 19.04           N
ATOM   1177  N   HIS A 153      24.073  34.137  49.662  1.00 15.13           N
ATOM   1178  CA  HIS A 153      25.179  33.547  48.882  1.00 13.81           C
ATOM   1179  C   HIS A 153      25.974  32.640  49.803  1.00 12.71           C
ATOM   1180  O   HIS A 153      26.395  33.150  50.911  1.00 12.99           O
ATOM   1181  CB  HIS A 153      26.075  34.612  48.266  1.00 13.92           C
ATOM   1182  CG  HIS A 153      27.339  34.040  47.714  1.00 13.86           C
ATOM   1183  ND1 HIS A 153      28.530  34.072  48.413  1.00 13.55           N
ATOM   1184  CD2 HIS A 153      27.606  33.412  46.551  1.00 13.76           C
ATOM   1185  CE1 HIS A 153      29.472  33.510  47.691  1.00 13.29           C
ATOM   1186  NE2 HIS A 153      28.937  33.084  46.555  1.00 13.24           N
ATOM   1187  N   PHE A 154      26.099  31.373  49.370  1.00 11.57           N
ATOM   1188  CA  PHE A 154      26.835  30.267  50.040  1.00 10.53           C
ATOM   1189  C   PHE A 154      27.404  29.224  49.065  1.00  9.53           C
ATOM   1190  O   PHE A 154      27.937  28.225  49.555  1.00  9.36           O
ATOM   1191  CB  PHE A 154      25.969  29.630  51.134  1.00 10.59           C
ATOM   1192  CG  PHE A 154      24.687  28.909  50.779  1.00 10.38           C
ATOM   1193  CD1 PHE A 154      24.684  27.772  49.993  1.00  9.94           C
ATOM   1194  CD2 PHE A 154      23.496  29.284  51.388  1.00 10.21           C
ATOM   1195  CE1 PHE A 154      23.510  27.080  49.775  1.00  9.93           C
ATOM   1196  CE2 PHE A 154      22.326  28.574  51.182  1.00  9.92           C
ATOM   1197  CZ  PHE A 154      22.340  27.471  50.380  1.00  9.98           C
ATOM   1198  N   VAL A 155      27.362  29.443  47.752  1.00  8.88           N
ATOM   1199  CA  VAL A 155      27.950  28.473  46.787  1.00  8.71           C
ATOM   1200  C   VAL A 155      29.231  29.090  46.204  1.00  8.50           C
ATOM   1201  O   VAL A 155      29.144  30.026  45.402  1.00  8.63           O
ATOM   1202  CB  VAL A 155      26.940  28.032  45.709  1.00  8.49           C
ATOM   1203  CG1 VAL A 155      27.568  27.023  44.748  1.00  8.46           C
ATOM   1204  CG2 VAL A 155      25.661  27.474  46.320  1.00  8.14           C
ATOM   1205  N   LEU A 156      30.389  28.599  46.630  1.00  8.34           N
ATOM   1206  CA  LEU A 156      31.694  29.090  46.140  1.00  8.39           C
ATOM   1207  C   LEU A 156      31.930  28.561  44.723  1.00  8.36           C
ATOM   1208  O   LEU A 156      32.549  29.283  43.931  1.00  8.44           O
ATOM   1209  CB  LEU A 156      32.801  28.641  47.094  1.00  8.43           C
ATOM   1210  CG  LEU A 156      34.222  29.012  46.671  1.00  8.59           C
ATOM   1211  CD1 LEU A 156      34.302  30.464  46.188  1.00  8.49           C
ATOM   1212  CD2 LEU A 156      35.209  28.772  47.814  1.00  8.65           C
ATOM   1213  N   SER A 157      31.499  27.334  44.422  1.00  8.45           N
ATOM   1214  CA  SER A 157      31.716  26.702  43.097  1.00  8.73           C
ATOM   1215  C   SER A 157      30.611  25.693  42.788  1.00  9.03           C
ATOM   1216  O   SER A 157      30.171  24.979  43.698  1.00  8.82           O
ATOM   1217  CB  SER A 157      33.065  26.052  42.972  1.00  8.69           C
ATOM   1218  OG  SER A 157      33.116  24.871  43.755  1.00  8.92           O
ATOM   1219  N   VAL A 158      30.219  25.655  41.515  1.00  9.17           N
ATOM   1220  CA  VAL A 158      29.400  24.582  40.900  1.00  9.25           C
ATOM   1221  C   VAL A 158      30.316  23.804  39.956  1.00  9.33           C
ATOM   1222  O   VAL A 158      30.986  24.453  39.173  1.00  9.81           O
ATOM   1223  CB  VAL A 158      28.207  25.219  40.167  1.00  9.35           C
ATOM   1224  CG1 VAL A 158      27.373  24.211  39.385  1.00  9.22           C
ATOM   1225  CG2 VAL A 158      27.338  25.979  41.152  1.00  9.53           C
ATOM   1226  N   THR A 159      30.353  22.469  40.030  1.00  9.30           N
ATOM   1227  CA  THR A 159      30.985  21.585  39.006  1.00  8.75           C
ATOM   1228  C   THR A 159      29.884  20.718  38.395  1.00  8.27           C
ATOM   1229  O   THR A 159      29.213  19.992  39.169  1.00  8.03           O
ATOM   1230  CB  THR A 159      32.123  20.729  39.584  1.00  9.06           C
ATOM   1231  OG1 THR A 159      33.229  21.539  39.989  1.00  9.23           O
ATOM   1232  CG2 THR A 159      32.646  19.711  38.591  1.00  9.26           C
ATOM   1233  N   THR A 160      29.695  20.802  37.073  1.00  7.82           N
ATOM   1234  CA  THR A 160      28.723  19.962  36.327  1.00  7.42           C
ATOM   1235  C   THR A 160      29.480  18.830  35.635  1.00  7.41           C
ATOM   1236  O   THR A 160      30.627  19.042  35.206  1.00  7.52           O
ATOM   1237  CB  THR A 160      27.892  20.808  35.370  1.00  7.22           C
ATOM   1238  OG1 THR A 160      28.641  21.176  34.217  1.00  7.19           O
ATOM   1239  CG2 THR A 160      27.378  22.035  36.072  1.00  7.30           C
ATOM   1240  N   ILE A 161      28.889  17.647  35.631  1.00  7.19           N
ATOM   1241  CA  ILE A 161      29.461  16.427  35.014  1.00  7.04           C
ATOM   1242  C   ILE A 161      28.351  15.831  34.160  1.00  7.17           C
ATOM   1243  O   ILE A 161      27.376  15.291  34.758  1.00  6.81           O
ATOM   1244  CB  ILE A 161      29.989  15.430  36.058  1.00  7.08           C
ATOM   1245  CG1 ILE A 161      31.171  15.986  36.860  1.00  7.14           C
ATOM   1246  CG2 ILE A 161      30.390  14.141  35.372  1.00  7.09           C
ATOM   1247  CD1 ILE A 161      31.440  15.260  38.163  1.00  7.02           C
ATOM   1248  N   ALA A 162      28.489  15.997  32.834  1.00  7.24           N
ATOM   1249  CA  ALA A 162      27.647  15.367  31.804  1.00  7.27           C
ATOM   1250  C   ALA A 162      26.237  15.908  31.947  1.00  7.54           C
ATOM   1251  O   ALA A 162      25.321  15.082  31.983  1.00  7.78           O
ATOM   1252  CB  ALA A 162      27.653  13.877  31.980  1.00  7.39           C
ATOM   1253  N   THR A 163      26.112  17.240  32.021  1.00  7.73           N
ATOM   1254  CA  THR A 163      24.888  18.000  32.383  1.00  7.67           C
ATOM   1255  C   THR A 163      24.237  18.504  31.112  1.00  8.10           C
ATOM   1256  O   THR A 163      24.899  19.069  30.259  1.00  8.63           O
ATOM   1257  CB  THR A 163      25.216  19.158  33.331  1.00  7.40           C
ATOM   1258  OG1 THR A 163      25.479  18.568  34.610  1.00  7.28           O
ATOM   1259  CG2 THR A 163      24.108  20.180  33.414  1.00  7.32           C
ATOM   1260  N   PRO A 164      22.924  18.292  30.909  1.00  8.46           N
ATOM   1261  CA  PRO A 164      22.280  18.744  29.674  1.00  8.39           C
ATOM   1262  C   PRO A 164      22.005  20.256  29.694  1.00  8.39           C
ATOM   1263  O   PRO A 164      20.846  20.641  29.697  1.00  8.07           O
ATOM   1264  CB  PRO A 164      20.975  17.932  29.651  1.00  8.40           C
ATOM   1265  CG  PRO A 164      20.678  17.655  31.121  1.00  8.39           C
ATOM   1266  CD  PRO A 164      22.020  17.569  31.816  1.00  8.32           C
ATOM   1267  N   HIS A 165      23.055  21.085  29.691  1.00  8.28           N
ATOM   1268  CA  HIS A 165      22.895  22.557  29.851  1.00  8.23           C
ATOM   1269  C   HIS A 165      22.021  23.114  28.736  1.00  8.41           C
ATOM   1270  O   HIS A 165      21.309  24.063  29.004  1.00  8.91           O
ATOM   1271  CB  HIS A 165      24.238  23.270  29.884  1.00  7.83           C
ATOM   1272  CG  HIS A 165      24.964  23.043  31.158  1.00  7.35           C
ATOM   1273  ND1 HIS A 165      24.554  23.627  32.330  1.00  6.88           N
ATOM   1274  CD2 HIS A 165      26.069  22.323  31.427  1.00  6.97           C
ATOM   1275  CE1 HIS A 165      25.389  23.292  33.270  1.00  6.89           C
ATOM   1276  NE2 HIS A 165      26.310  22.457  32.749  1.00  6.96           N
ATOM   1277  N   ASP A 166      22.106  22.542  27.535  1.00  8.77           N
ATOM   1278  CA  ASP A 166      21.306  22.939  26.338  1.00  8.97           C
ATOM   1279  C   ASP A 166      20.260  21.850  26.049  1.00  9.39           C
ATOM   1280  O   ASP A 166      19.659  21.863  24.951  1.00  9.55           O
ATOM   1281  CB  ASP A 166      22.244  23.231  25.176  1.00  8.50           C
ATOM   1282  CG  ASP A 166      23.047  24.488  25.428  1.00  8.43           C
ATOM   1283  OD1 ASP A 166      22.497  25.410  26.047  1.00  8.30           O
ATOM   1284  OD2 ASP A 166      24.210  24.539  24.997  1.00  8.66           O
ATOM   1285  N   GLY A 167      20.045  20.982  27.039  1.00  9.62           N
ATOM   1286  CA  GLY A 167      19.089  19.873  27.019  1.00 10.36           C
ATOM   1287  C   GLY A 167      19.734  18.622  26.454  1.00 11.04           C
ATOM   1288  O   GLY A 167      20.957  18.666  26.248  1.00 10.26           O
ATOM   1289  N   THR A 168      18.909  17.587  26.203  1.00 11.80           N
ATOM   1290  CA  THR A 168      19.238  16.325  25.490  1.00 12.51           C
ATOM   1291  C   THR A 168      18.213  16.092  24.382  1.00 13.17           C
ATOM   1292  O   THR A 168      17.016  16.240  24.686  1.00 13.41           O
ATOM   1293  CB  THR A 168      19.073  15.075  26.362  1.00 12.44           C
ATOM   1294  OG1 THR A 168      19.584  15.276  27.671  1.00 13.33           O
ATOM   1295  CG2 THR A 168      19.786  13.893  25.769  1.00 12.56           C
ATOM   1296  N   THR A 169      18.641  15.646  23.201  1.00 13.49           N
ATOM   1297  CA  THR A 169      17.723  15.384  22.062  1.00 14.22           C
ATOM   1298  C   THR A 169      17.010  14.046  22.302  1.00 14.89           C
ATOM   1299  O   THR A 169      16.036  13.765  21.581  1.00 15.45           O
ATOM   1300  CB  THR A 169      18.440  15.486  20.706  1.00 13.86           C
ATOM   1301  OG1 THR A 169      19.383  14.429  20.510  1.00 13.55           O
ATOM   1302  CG2 THR A 169      19.130  16.821  20.552  1.00 13.42           C
ATOM   1303  N   LEU A 170      17.454  13.281  23.299  1.00 15.36           N
ATOM   1304  CA  LEU A 170      16.848  11.986  23.712  1.00 16.19           C
ATOM   1305  C   LEU A 170      15.377  12.200  24.070  1.00 16.33           C
ATOM   1306  O   LEU A 170      14.626  11.228  23.989  1.00 17.23           O
ATOM   1307  CB  LEU A 170      17.609  11.416  24.920  1.00 16.22           C
ATOM   1308  CG  LEU A 170      17.205  10.008  25.363  1.00 15.91           C
ATOM   1309  CD1 LEU A 170      17.783   8.966  24.436  1.00 15.54           C
ATOM   1310  CD2 LEU A 170      17.639   9.733  26.789  1.00 16.23           C
ATOM   1311  N   VAL A 171      14.997  13.406  24.494  1.00 16.85           N
ATOM   1312  CA  VAL A 171      13.621  13.709  24.994  1.00 17.75           C
ATOM   1313  C   VAL A 171      12.682  13.714  23.778  1.00 18.33           C
ATOM   1314  O   VAL A 171      11.494  13.394  23.964  1.00 19.18           O
ATOM   1315  CB  VAL A 171      13.544  15.024  25.816  1.00 17.06           C
ATOM   1316  CG1 VAL A 171      12.113  15.372  26.208  1.00 16.60           C
ATOM   1317  CG2 VAL A 171      14.422  15.016  27.060  1.00 16.15           C
ATOM   1318  N   ASN A 172      13.210  13.993  22.582  1.00 18.52           N
ATOM   1319  CA  ASN A 172      12.425  14.101  21.320  1.00 19.75           C
ATOM   1320  C   ASN A 172      12.113  12.733  20.698  1.00 20.01           C
ATOM   1321  O   ASN A 172      11.443  12.719  19.656  1.00 19.68           O
ATOM   1322  CB  ASN A 172      13.145  14.982  20.302  1.00 19.81           C
ATOM   1323  CG  ASN A 172      13.419  16.357  20.864  1.00 19.99           C
ATOM   1324  OD1 ASN A 172      12.484  17.116  21.099  1.00 18.14           O
ATOM   1325  ND2 ASN A 172      14.685  16.658  21.120  1.00 20.82           N
ATOM   1326  N   MET A 173      12.593  11.643  21.298  1.00 22.15           N
ATOM   1327  CA  MET A 173      12.353  10.229  20.878  1.00 24.44           C
ATOM   1328  C   MET A 173      10.858   9.877  21.018  1.00 25.00           C
ATOM   1329  O   MET A 173      10.225  10.340  21.995  1.00 24.62           O
ATOM   1330  CB  MET A 173      13.178   9.306  21.774  1.00 24.97           C
ATOM   1331  CG  MET A 173      13.854   8.181  21.065  1.00 25.27           C
ATOM   1332  SD  MET A 173      14.849   7.295  22.285  1.00 27.84           S
ATOM   1333  CE  MET A 173      15.354   5.936  21.239  1.00 29.24           C
ATOM   1334  N   VAL A 174      10.293   9.102  20.085  1.00 26.30           N
ATOM   1335  CA  VAL A 174       8.806   8.892  19.997  1.00 29.19           C
ATOM   1336  C   VAL A 174       8.298   8.270  21.309  1.00 29.32           C
ATOM   1337  O   VAL A 174       7.213   8.665  21.769  1.00 29.92           O
ATOM   1338  CB  VAL A 174       8.350   8.032  18.792  1.00 28.24           C
ATOM   1339  CG1 VAL A 174       8.347   8.816  17.481  1.00 27.10           C
ATOM   1340  CG2 VAL A 174       9.135   6.722  18.678  1.00 27.93           C
ATOM   1341  N   ASP A 175       9.057   7.333  21.868  1.00 28.40           N
ATOM   1342  CA  ASP A 175       8.620   6.446  22.971  1.00 30.76           C
ATOM   1343  C   ASP A 175       9.436   6.814  24.214  1.00 29.14           C
ATOM   1344  O   ASP A 175       9.709   5.915  25.051  1.00 31.36           O
ATOM   1345  CB  ASP A 175       8.798   4.989  22.538  1.00 33.54           C
ATOM   1346  CG  ASP A 175      10.139   4.756  21.854  1.00 37.74           C
ATOM   1347  OD1 ASP A 175      10.874   5.778  21.625  1.00 37.88           O
ATOM   1348  OD2 ASP A 175      10.454   3.566  21.564  1.00 37.72           O
ATOM   1349  N   PHE A 176       9.838   8.085  24.319  1.00 25.51           N
ATOM   1350  CA  PHE A 176      10.782   8.564  25.363  1.00 22.02           C
ATOM   1351  C   PHE A 176      10.204   8.210  26.741  1.00 20.04           C
ATOM   1352  O   PHE A 176      10.936   7.714  27.612  1.00 18.59           O
ATOM   1353  CB  PHE A 176      11.085  10.058  25.201  1.00 20.92           C
ATOM   1354  CG  PHE A 176      11.883  10.635  26.346  1.00 20.47           C
ATOM   1355  CD1 PHE A 176      13.154  10.159  26.636  1.00 20.13           C
ATOM   1356  CD2 PHE A 176      11.344  11.604  27.173  1.00 19.62           C
ATOM   1357  CE1 PHE A 176      13.878  10.673  27.700  1.00 19.66           C
ATOM   1358  CE2 PHE A 176      12.058  12.091  28.254  1.00 18.58           C
ATOM   1359  CZ  PHE A 176      13.325  11.638  28.505  1.00 18.60           C
ATOM   1360  N   THR A 177       8.912   8.477  26.929  1.00 18.31           N
ATOM   1361  CA  THR A 177       8.152   8.132  28.153  1.00 17.28           C
ATOM   1362  C   THR A 177       8.505   6.701  28.551  1.00 17.77           C
ATOM   1363  O   THR A 177       9.085   6.497  29.629  1.00 20.29           O
ATOM   1364  CB  THR A 177       6.645   8.288  27.928  1.00 16.06           C
ATOM   1365  OG1 THR A 177       6.417   9.650  27.583  1.00 15.03           O
ATOM   1366  CG2 THR A 177       5.823   7.911  29.138  1.00 16.34           C
ATOM   1367  N   ASP A 178       8.161   5.743  27.699  1.00 17.93           N
ATOM   1368  CA  ASP A 178       8.347   4.305  27.991  1.00 17.30           C
ATOM   1369  C   ASP A 178       9.849   4.047  28.157  1.00 17.41           C
ATOM   1370  O   ASP A 178      10.210   3.408  29.162  1.00 17.06           O
ATOM   1371  CB  ASP A 178       7.634   3.454  26.943  1.00 17.10           C
ATOM   1372  CG  ASP A 178       6.129   3.357  27.157  1.00 17.65           C
ATOM   1373  OD1 ASP A 178       5.607   3.940  28.159  1.00 17.49           O
ATOM   1374  OD2 ASP A 178       5.482   2.719  26.313  1.00 17.29           O
ATOM   1375  N   ARG A 179      10.686   4.578  27.258  1.00 17.20           N
ATOM   1376  CA  ARG A 179      12.148   4.313  27.256  1.00 17.98           C
ATOM   1377  C   ARG A 179      12.824   4.947  28.489  1.00 17.40           C
ATOM   1378  O   ARG A 179      13.746   4.328  29.015  1.00 18.91           O
ATOM   1379  CB  ARG A 179      12.758   4.753  25.923  1.00 18.88           C
ATOM   1380  CG  ARG A 179      12.234   3.962  24.736  1.00 20.46           C
ATOM   1381  CD  ARG A 179      12.474   2.447  24.798  1.00 22.02           C
ATOM   1382  NE  ARG A 179      11.531   1.658  25.600  1.00 22.44           N
ATOM   1383  CZ  ARG A 179      10.278   1.358  25.240  1.00 22.34           C
ATOM   1384  NH1 ARG A 179       9.783   1.781  24.085  1.00 22.10           N
ATOM   1385  NH2 ARG A 179       9.522   0.632  26.049  1.00 21.64           N
ATOM   1386  N   PHE A 180      12.362   6.094  28.981  1.00 16.12           N
ATOM   1387  CA  PHE A 180      12.958   6.800  30.142  1.00 15.28           C
ATOM   1388  C   PHE A 180      12.698   6.036  31.453  1.00 15.78           C
ATOM   1389  O   PHE A 180      13.638   5.898  32.268  1.00 15.20           O
ATOM   1390  CB  PHE A 180      12.415   8.222  30.218  1.00 14.84           C
ATOM   1391  CG  PHE A 180      12.842   8.983  31.447  1.00 14.60           C
ATOM   1392  CD1 PHE A 180      12.102   8.895  32.621  1.00 14.36           C
ATOM   1393  CD2 PHE A 180      13.951   9.815  31.420  1.00 14.07           C
ATOM   1394  CE1 PHE A 180      12.467   9.609  33.748  1.00 13.98           C
ATOM   1395  CE2 PHE A 180      14.319  10.527  32.553  1.00 14.30           C
ATOM   1396  CZ  PHE A 180      13.580  10.417  33.714  1.00 14.13           C
ATOM   1397  N   PHE A 181      11.479   5.543  31.681  1.00 15.72           N
ATOM   1398  CA  PHE A 181      11.160   4.736  32.889  1.00 15.79           C
ATOM   1399  C   PHE A 181      11.780   3.333  32.777  1.00 17.08           C
ATOM   1400  O   PHE A 181      12.013   2.718  33.863  1.00 18.42           O
ATOM   1401  CB  PHE A 181       9.656   4.727  33.158  1.00 15.10           C
ATOM   1402  CG  PHE A 181       9.178   6.029  33.743  1.00 14.33           C
ATOM   1403  CD1 PHE A 181       9.346   6.296  35.094  1.00 13.45           C
ATOM   1404  CD2 PHE A 181       8.617   7.011  32.935  1.00 13.94           C
ATOM   1405  CE1 PHE A 181       8.942   7.507  35.632  1.00 12.90           C
ATOM   1406  CE2 PHE A 181       8.208   8.216  33.483  1.00 13.29           C
ATOM   1407  CZ  PHE A 181       8.377   8.463  34.827  1.00 12.70           C
ATOM   1408  N   ASP A 182      12.109   2.858  31.562  1.00 16.95           N
ATOM   1409  CA  ASP A 182      12.946   1.635  31.370  1.00 17.23           C
ATOM   1410  C   ASP A 182      14.399   1.940  31.772  1.00 16.91           C
ATOM   1411  O   ASP A 182      15.086   1.003  32.278  1.00 17.05           O
ATOM   1412  CB  ASP A 182      12.985   1.119  29.925  1.00 17.94           C
ATOM   1413  CG  ASP A 182      11.743   0.403  29.422  1.00 17.79           C
ATOM   1414  OD1 ASP A 182      10.873   0.043  30.273  1.00 17.73           O
ATOM   1415  OD2 ASP A 182      11.663   0.226  28.172  1.00 16.87           O
ATOM   1416  N   LEU A 183      14.875   3.165  31.524  1.00 15.28           N
ATOM   1417  CA  LEU A 183      16.177   3.622  32.074  1.00 15.56           C
ATOM   1418  C   LEU A 183      16.117   3.577  33.608  1.00 15.11           C
ATOM   1419  O   LEU A 183      17.125   3.169  34.224  1.00 15.06           O
ATOM   1420  CB  LEU A 183      16.521   5.042  31.606  1.00 15.65           C
ATOM   1421  CG  LEU A 183      17.754   5.662  32.269  1.00 15.13           C
ATOM   1422  CD1 LEU A 183      19.009   4.876  31.933  1.00 15.00           C
ATOM   1423  CD2 LEU A 183      17.928   7.105  31.850  1.00 15.38           C
ATOM   1424  N   GLN A 184      15.009   4.029  34.205  1.00 14.44           N
ATOM   1425  CA  GLN A 184      14.864   4.076  35.684  1.00 14.18           C
ATOM   1426  C   GLN A 184      14.944   2.639  36.228  1.00 14.02           C
ATOM   1427  O   GLN A 184      15.539   2.437  37.303  1.00 12.89           O
ATOM   1428  CB  GLN A 184      13.568   4.784  36.067  1.00 14.44           C
ATOM   1429  CG  GLN A 184      13.593   6.295  35.860  1.00 14.38           C
ATOM   1430  CD  GLN A 184      14.409   7.062  36.870  1.00 14.36           C
ATOM   1431  OE1 GLN A 184      14.769   6.587  37.959  1.00 15.27           O
ATOM   1432  NE2 GLN A 184      14.707   8.288  36.498  1.00 14.10           N
ATOM   1433  N   LYS A 185      14.392   1.679  35.476  1.00 13.87           N
ATOM   1434  CA  LYS A 185      14.369   0.236  35.828  1.00 13.21           C
ATOM   1435  C   LYS A 185      15.774  -0.353  35.705  1.00 12.53           C
ATOM   1436  O   LYS A 185      16.089  -1.241  36.480  1.00 12.27           O
ATOM   1437  CB  LYS A 185      13.388  -0.516  34.918  1.00 13.19           C
ATOM   1438  CG  LYS A 185      11.917  -0.201  35.136  1.00 12.99           C
ATOM   1439  CD  LYS A 185      11.017  -1.147  34.408  1.00 13.32           C
ATOM   1440  CE  LYS A 185       9.598  -0.642  34.235  1.00 13.78           C
ATOM   1441  NZ  LYS A 185       8.755  -1.608  33.483  1.00 14.10           N
ATOM   1442  N   ALA A 186      16.561   0.085  34.722  1.00 12.56           N
ATOM   1443  CA  ALA A 186      17.924  -0.440  34.461  1.00 12.19           C
ATOM   1444  C   ALA A 186      18.815   0.000  35.606  1.00 11.90           C
ATOM   1445  O   ALA A 186      19.635  -0.776  36.056  1.00 12.86           O
ATOM   1446  CB  ALA A 186      18.469   0.043  33.137  1.00 11.72           C
ATOM   1447  N   VAL A 187      18.657   1.239  36.015  1.00 12.07           N
ATOM   1448  CA  VAL A 187      19.395   1.829  37.157  1.00 13.09           C
ATOM   1449  C   VAL A 187      19.038   0.988  38.389  1.00 13.02           C
ATOM   1450  O   VAL A 187      19.959   0.528  39.085  1.00 14.21           O
ATOM   1451  CB  VAL A 187      19.047   3.331  37.276  1.00 13.57           C
ATOM   1452  CG1 VAL A 187      19.452   3.933  38.616  1.00 13.46           C
ATOM   1453  CG2 VAL A 187      19.664   4.116  36.119  1.00 13.46           C
ATOM   1454  N   LEU A 188      17.753   0.726  38.603  1.00 12.33           N
ATOM   1455  CA  LEU A 188      17.280  -0.163  39.689  1.00 12.31           C
ATOM   1456  C   LEU A 188      18.002  -1.523  39.608  1.00 12.58           C
ATOM   1457  O   LEU A 188      18.448  -2.058  40.683  1.00 12.60           O
ATOM   1458  CB  LEU A 188      15.757  -0.325  39.592  1.00 11.95           C
ATOM   1459  CG  LEU A 188      14.930   0.830  40.146  1.00 11.84           C
ATOM   1460  CD1 LEU A 188      13.449   0.615  39.919  1.00 11.74           C
ATOM   1461  CD2 LEU A 188      15.179   1.002  41.619  1.00 12.32           C
ATOM   1462  N   GLU A 189      18.101  -2.091  38.405  1.00 12.44           N
ATOM   1463  CA  GLU A 189      18.674  -3.445  38.209  1.00 12.71           C
ATOM   1464  C   GLU A 189      20.172  -3.382  38.533  1.00 12.48           C
ATOM   1465  O   GLU A 189      20.660  -4.316  39.182  1.00 12.58           O
ATOM   1466  CB  GLU A 189      18.366  -3.996  36.814  1.00 13.24           C
ATOM   1467  CG  GLU A 189      18.764  -5.457  36.633  1.00 13.76           C
ATOM   1468  CD  GLU A 189      18.331  -6.116  35.332  1.00 14.23           C
ATOM   1469  OE1 GLU A 189      19.172  -6.211  34.413  1.00 15.86           O
ATOM   1470  OE2 GLU A 189      17.170  -6.553  35.242  1.00 14.16           O
ATOM   1471  N   ALA A 190      20.862  -2.301  38.164  1.00 12.37           N
ATOM   1472  CA  ALA A 190      22.299  -2.109  38.461  1.00 12.62           C
ATOM   1473  C   ALA A 190      22.463  -1.985  39.980  1.00 13.40           C
ATOM   1474  O   ALA A 190      23.523  -2.390  40.520  1.00 13.27           O
ATOM   1475  CB  ALA A 190      22.825  -0.902  37.731  1.00 12.53           C
ATOM   1476  N   ALA A 191      21.425  -1.459  40.642  1.00 13.71           N
ATOM   1477  CA  ALA A 191      21.309  -1.391  42.117  1.00 13.98           C
ATOM   1478  C   ALA A 191      20.963  -2.771  42.717  1.00 13.66           C
ATOM   1479  O   ALA A 191      20.944  -2.902  43.953  1.00 12.86           O
ATOM   1480  CB  ALA A 191      20.288  -0.336  42.473  1.00 14.15           C
ATOM   1481  N   ALA A 192      20.720  -3.788  41.891  1.00 13.20           N
ATOM   1482  CA  ALA A 192      20.281  -5.125  42.357  1.00 13.59           C
ATOM   1483  C   ALA A 192      18.941  -4.991  43.093  1.00 13.40           C
ATOM   1484  O   ALA A 192      18.810  -5.498  44.194  1.00 13.52           O
ATOM   1485  CB  ALA A 192      21.347  -5.775  43.208  1.00 13.16           C
ATOM   1486  N   VAL A 193      17.992  -4.308  42.451  1.00 13.99           N
ATOM   1487  CA  VAL A 193      16.605  -4.042  42.924  1.00 13.74           C
ATOM   1488  C   VAL A 193      15.668  -4.342  41.757  1.00 13.89           C
ATOM   1489  O   VAL A 193      15.933  -3.857  40.625  1.00 13.39           O
ATOM   1490  CB  VAL A 193      16.439  -2.581  43.372  1.00 13.76           C
ATOM   1491  CG1 VAL A 193      14.979  -2.206  43.494  1.00 13.73           C
ATOM   1492  CG2 VAL A 193      17.169  -2.305  44.674  1.00 13.97           C
ATOM   1493  N   ALA A 194      14.599  -5.087  42.027  1.00 13.81           N
ATOM   1494  CA  ALA A 194      13.639  -5.547  41.001  1.00 13.64           C
ATOM   1495  C   ALA A 194      12.532  -4.499  40.830  1.00 13.44           C
ATOM   1496  O   ALA A 194      12.263  -3.739  41.784  1.00 14.02           O
ATOM   1497  CB  ALA A 194      13.105  -6.909  41.389  1.00 13.50           C
ATOM   1498  N   SER A 195      11.921  -4.473  39.650  1.00 13.07           N
ATOM   1499  CA  SER A 195      10.897  -3.489  39.233  1.00 13.13           C
ATOM   1500  C   SER A 195       9.507  -4.126  39.303  1.00 13.29           C
ATOM   1501  O   SER A 195       8.508  -3.393  39.049  1.00 13.06           O
ATOM   1502  CB  SER A 195      11.190  -2.977  37.847  1.00 13.50           C
ATOM   1503  OG  SER A 195      10.836  -3.935  36.855  1.00 14.06           O
ATOM   1504  N   ASN A 196       9.440  -5.417  39.661  1.00 12.48           N
ATOM   1505  CA  ASN A 196       8.183  -6.211  39.667  1.00 12.09           C
ATOM   1506  C   ASN A 196       7.835  -6.719  41.086  1.00 12.14           C
ATOM   1507  O   ASN A 196       7.001  -7.649  41.164  1.00 11.88           O
ATOM   1508  CB  ASN A 196       8.303  -7.384  38.693  1.00 11.87           C
ATOM   1509  CG  ASN A 196       9.275  -8.451  39.158  1.00 11.91           C
ATOM   1510  OD1 ASN A 196      10.144  -8.220  39.999  1.00 12.36           O
ATOM   1511  ND2 ASN A 196       9.125  -9.643  38.636  1.00 11.37           N
ATOM   1512  N   VAL A 197       8.416  -6.153  42.158  1.00 11.88           N
ATOM   1513  CA  VAL A 197       8.201  -6.609  43.568  1.00 11.85           C
ATOM   1514  C   VAL A 197       7.663  -5.468  44.424  1.00 12.27           C
ATOM   1515  O   VAL A 197       8.356  -4.474  44.607  1.00 13.32           O
ATOM   1516  CB  VAL A 197       9.509  -7.127  44.177  1.00 11.94           C
ATOM   1517  CG1 VAL A 197       9.431  -7.239  45.688  1.00 12.20           C
ATOM   1518  CG2 VAL A 197       9.956  -8.446  43.563  1.00 12.32           C
ATOM   1519  N   PRO A 198       6.463  -5.590  45.034  1.00 12.23           N
ATOM   1520  CA  PRO A 198       5.845  -4.490  45.768  1.00 12.55           C
ATOM   1521  C   PRO A 198       6.403  -4.307  47.186  1.00 13.17           C
ATOM   1522  O   PRO A 198       5.666  -4.488  48.170  1.00 13.86           O
ATOM   1523  CB  PRO A 198       4.387  -4.956  45.823  1.00 12.73           C
ATOM   1524  CG  PRO A 198       4.523  -6.444  46.029  1.00 12.21           C
ATOM   1525  CD  PRO A 198       5.634  -6.804  45.070  1.00 12.34           C
ATOM   1526  N   TYR A 199       7.674  -3.923  47.266  1.00 12.96           N
ATOM   1527  CA  TYR A 199       8.439  -3.788  48.528  1.00 13.07           C
ATOM   1528  C   TYR A 199       7.593  -2.983  49.519  1.00 13.89           C
ATOM   1529  O   TYR A 199       7.026  -1.944  49.102  1.00 13.80           O
ATOM   1530  CB  TYR A 199       9.777  -3.075  48.279  1.00 12.61           C
ATOM   1531  CG  TYR A 199      10.759  -3.737  47.338  1.00 12.35           C
ATOM   1532  CD1 TYR A 199      11.621  -4.721  47.785  1.00 12.29           C
ATOM   1533  CD2 TYR A 199      10.886  -3.328  46.017  1.00 12.11           C
ATOM   1534  CE1 TYR A 199      12.575  -5.279  46.950  1.00 12.29           C
ATOM   1535  CE2 TYR A 199      11.825  -3.887  45.165  1.00 11.96           C
ATOM   1536  CZ  TYR A 199      12.684  -4.862  45.638  1.00 12.07           C
ATOM   1537  OH  TYR A 199      13.606  -5.458  44.823  1.00 12.08           O
ATOM   1538  N   THR A 200       7.524  -3.426  50.781  1.00 15.14           N
ATOM   1539  CA  THR A 200       6.866  -2.704  51.905  1.00 15.68           C
ATOM   1540  C   THR A 200       7.557  -1.365  52.130  1.00 16.51           C
ATOM   1541  O   THR A 200       6.836  -0.349  52.299  1.00 18.60           O
ATOM   1542  CB  THR A 200       6.905  -3.506  53.210  1.00 16.25           C
ATOM   1543  OG1 THR A 200       5.900  -4.504  53.053  1.00 18.19           O
ATOM   1544  CG2 THR A 200       6.645  -2.681  54.455  1.00 16.06           C
ATOM   1545  N   SER A 201       8.888  -1.370  52.203  1.00 16.28           N
ATOM   1546  CA  SER A 201       9.687  -0.155  52.473  1.00 16.54           C
ATOM   1547  C   SER A 201       9.973   0.526  51.132  1.00 16.88           C
ATOM   1548  O   SER A 201       9.742  -0.088  50.091  1.00 17.79           O
ATOM   1549  CB  SER A 201      10.924  -0.473  53.286  1.00 17.05           C
ATOM   1550  OG  SER A 201      11.905  -1.106  52.491  1.00 18.44           O
ATOM   1551  N   GLN A 202      10.417   1.774  51.158  1.00 17.55           N
ATOM   1552  CA  GLN A 202      10.283   2.715  50.020  1.00 18.33           C
ATOM   1553  C   GLN A 202      11.381   2.396  48.994  1.00 16.98           C
ATOM   1554  O   GLN A 202      11.066   2.467  47.786  1.00 15.97           O
ATOM   1555  CB  GLN A 202      10.268   4.160  50.542  1.00 20.87           C
ATOM   1556  CG  GLN A 202       9.052   4.974  50.087  1.00 23.66           C
ATOM   1557  CD  GLN A 202       8.949   6.315  50.789  1.00 28.56           C
ATOM   1558  OE1 GLN A 202       9.757   6.665  51.664  1.00 29.64           O
ATOM   1559  NE2 GLN A 202       7.927   7.087  50.429  1.00 32.30           N
ATOM   1560  N   VAL A 203      12.602   2.067  49.457  1.00 15.59           N
ATOM   1561  CA  VAL A 203      13.758   1.596  48.632  1.00 14.88           C
ATOM   1562  C   VAL A 203      14.307   2.746  47.777  1.00 14.85           C
ATOM   1563  O   VAL A 203      15.514   3.067  47.912  1.00 15.33           O
ATOM   1564  CB  VAL A 203      13.347   0.397  47.765  1.00 15.33           C
ATOM   1565  CG1 VAL A 203      14.379   0.070  46.685  1.00 15.26           C
ATOM   1566  CG2 VAL A 203      13.063  -0.802  48.662  1.00 15.98           C
ATOM   1567  N   TYR A 204      13.453   3.313  46.920  1.00 13.55           N
ATOM   1568  CA  TYR A 204      13.708   4.509  46.090  1.00 12.88           C
ATOM   1569  C   TYR A 204      12.504   5.436  46.257  1.00 13.17           C
ATOM   1570  O   TYR A 204      11.449   5.143  45.717  1.00 13.36           O
ATOM   1571  CB  TYR A 204      13.950   4.041  44.655  1.00 12.77           C
ATOM   1572  CG  TYR A 204      14.446   5.047  43.649  1.00 12.22           C
ATOM   1573  CD1 TYR A 204      14.786   6.341  43.990  1.00 12.00           C
ATOM   1574  CD2 TYR A 204      14.628   4.663  42.336  1.00 12.19           C
ATOM   1575  CE1 TYR A 204      15.276   7.226  43.043  1.00 12.16           C
ATOM   1576  CE2 TYR A 204      15.140   5.528  41.385  1.00 12.36           C
ATOM   1577  CZ  TYR A 204      15.459   6.821  41.735  1.00 12.25           C
ATOM   1578  OH  TYR A 204      15.921   7.678  40.774  1.00 12.75           O
ATOM   1579  N   ASP A 205      12.677   6.513  47.019  1.00 13.56           N
ATOM   1580  CA  ASP A 205      11.656   7.547  47.311  1.00 13.31           C
ATOM   1581  C   ASP A 205      11.760   8.660  46.259  1.00 13.98           C
ATOM   1582  O   ASP A 205      12.858   9.252  46.141  1.00 13.86           O
ATOM   1583  CB  ASP A 205      11.916   8.113  48.698  1.00 12.87           C
ATOM   1584  CG  ASP A 205      10.877   9.086  49.173  1.00 13.25           C
ATOM   1585  OD1 ASP A 205      10.021   9.496  48.375  1.00 13.76           O
ATOM   1586  OD2 ASP A 205      10.920   9.405  50.350  1.00 14.16           O
ATOM   1587  N   PHE A 206      10.674   8.973  45.533  1.00 14.04           N
ATOM   1588  CA  PHE A 206      10.708  10.009  44.457  1.00 13.50           C
ATOM   1589  C   PHE A 206      10.426  11.396  45.039  1.00 12.33           C
ATOM   1590  O   PHE A 206      10.576  12.380  44.325  1.00 11.91           O
ATOM   1591  CB  PHE A 206       9.800   9.627  43.286  1.00 13.63           C
ATOM   1592  CG  PHE A 206      10.451   8.615  42.378  1.00 14.10           C
ATOM   1593  CD1 PHE A 206      10.566   7.288  42.768  1.00 14.18           C
ATOM   1594  CD2 PHE A 206      11.015   9.000  41.172  1.00 14.35           C
ATOM   1595  CE1 PHE A 206      11.176   6.354  41.949  1.00 14.22           C
ATOM   1596  CE2 PHE A 206      11.661   8.070  40.372  1.00 14.51           C
ATOM   1597  CZ  PHE A 206      11.730   6.750  40.758  1.00 14.52           C
ATOM   1598  N   LYS A 207      10.036  11.459  46.305  1.00 12.00           N
ATOM   1599  CA  LYS A 207       9.902  12.725  47.078  1.00 11.87           C
ATOM   1600  C   LYS A 207       8.882  13.629  46.389  1.00 11.26           C
ATOM   1601  O   LYS A 207       9.139  14.818  46.223  1.00 11.39           O
ATOM   1602  CB  LYS A 207      11.304  13.301  47.259  1.00 12.02           C
ATOM   1603  CG  LYS A 207      12.238  12.292  47.903  1.00 12.07           C
ATOM   1604  CD  LYS A 207      13.663  12.698  47.943  1.00 12.11           C
ATOM   1605  CE  LYS A 207      14.514  11.612  48.545  1.00 12.02           C
ATOM   1606  NZ  LYS A 207      14.904  10.637  47.499  1.00 12.63           N
ATOM   1607  N   LEU A 208       7.749  13.044  46.016  1.00 11.10           N
ATOM   1608  CA  LEU A 208       6.680  13.713  45.237  1.00 11.33           C
ATOM   1609  C   LEU A 208       5.582  14.143  46.216  1.00 11.71           C
ATOM   1610  O   LEU A 208       4.403  14.171  45.822  1.00 11.64           O
ATOM   1611  CB  LEU A 208       6.177  12.760  44.148  1.00 10.72           C
ATOM   1612  CG  LEU A 208       7.209  12.352  43.095  1.00 10.14           C
ATOM   1613  CD1 LEU A 208       6.688  11.232  42.215  1.00  9.91           C
ATOM   1614  CD2 LEU A 208       7.610  13.531  42.246  1.00 10.04           C
ATOM   1615  N   ASP A 209       6.007  14.498  47.431  1.00 12.31           N
ATOM   1616  CA  ASP A 209       5.179  15.025  48.540  1.00 13.01           C
ATOM   1617  C   ASP A 209       4.339  16.178  48.020  1.00 13.62           C
ATOM   1618  O   ASP A 209       3.195  16.301  48.480  1.00 14.36           O
ATOM   1619  CB  ASP A 209       6.016  15.555  49.704  1.00 13.32           C
ATOM   1620  CG  ASP A 209       6.811  14.472  50.409  1.00 14.39           C
ATOM   1621  OD1 ASP A 209       7.105  13.466  49.743  1.00 14.82           O
ATOM   1622  OD2 ASP A 209       7.171  14.653  51.611  1.00 15.77           O
ATOM   1623  N   GLN A 210       4.909  16.999  47.134  1.00 13.89           N
ATOM   1624  CA  GLN A 210       4.269  18.262  46.684  1.00 13.81           C
ATOM   1625  C   GLN A 210       3.057  17.919  45.795  1.00 14.47           C
ATOM   1626  O   GLN A 210       2.059  18.716  45.808  1.00 14.07           O
ATOM   1627  CB  GLN A 210       5.314  19.181  46.043  1.00 13.30           C
ATOM   1628  CG  GLN A 210       5.553  18.965  44.563  1.00 13.57           C
ATOM   1629  CD  GLN A 210       6.631  17.949  44.301  1.00 14.26           C
ATOM   1630  OE1 GLN A 210       6.460  16.762  44.553  1.00 15.89           O
ATOM   1631  NE2 GLN A 210       7.749  18.409  43.769  1.00 14.21           N
ATOM   1632  N   TRP A 211       3.158  16.811  45.036  1.00 14.18           N
ATOM   1633  CA  TRP A 211       2.128  16.300  44.098  1.00 13.60           C
ATOM   1634  C   TRP A 211       1.215  15.299  44.807  1.00 14.25           C
ATOM   1635  O   TRP A 211       0.286  14.846  44.151  1.00 15.06           O
ATOM   1636  CB  TRP A 211       2.785  15.626  42.905  1.00 13.34           C
ATOM   1637  CG  TRP A 211       3.547  16.569  42.042  1.00 13.34           C
ATOM   1638  CD1 TRP A 211       4.897  16.624  41.884  1.00 12.99           C
ATOM   1639  CD2 TRP A 211       2.991  17.611  41.215  1.00 13.39           C
ATOM   1640  NE1 TRP A 211       5.221  17.622  41.007  1.00 13.07           N
ATOM   1641  CE2 TRP A 211       4.077  18.242  40.575  1.00 12.88           C
ATOM   1642  CE3 TRP A 211       1.689  18.080  40.970  1.00 13.21           C
ATOM   1643  CZ2 TRP A 211       3.898  19.299  39.686  1.00 12.79           C
ATOM   1644  CZ3 TRP A 211       1.512  19.132  40.099  1.00 12.75           C
ATOM   1645  CH2 TRP A 211       2.605  19.722  39.462  1.00 13.02           C
ATOM   1646  N   GLY A 212       1.470  14.967  46.080  1.00 14.32           N
ATOM   1647  CA  GLY A 212       0.685  13.982  46.847  1.00 14.55           C
ATOM   1648  C   GLY A 212       0.808  12.582  46.249  1.00 15.37           C
ATOM   1649  O   GLY A 212      -0.200  11.821  46.320  1.00 16.21           O
ATOM   1650  N   LEU A 213       1.973  12.266  45.661  1.00 15.44           N
ATOM   1651  CA  LEU A 213       2.286  10.952  45.037  1.00 16.30           C
ATOM   1652  C   LEU A 213       3.281  10.174  45.902  1.00 17.33           C
ATOM   1653  O   LEU A 213       4.155  10.788  46.498  1.00 18.81           O
ATOM   1654  CB  LEU A 213       2.885  11.172  43.647  1.00 16.12           C
ATOM   1655  CG  LEU A 213       1.961  11.756  42.579  1.00 15.86           C
ATOM   1656  CD1 LEU A 213       2.784  12.150  41.360  1.00 15.45           C
ATOM   1657  CD2 LEU A 213       0.848  10.781  42.189  1.00 15.40           C
ATOM   1658  N   ARG A 214       3.180   8.851  45.882  1.00 19.11           N
ATOM   1659  CA  ARG A 214       3.918   7.899  46.755  1.00 19.96           C
ATOM   1660  C   ARG A 214       3.652   6.485  46.217  1.00 17.79           C
ATOM   1661  O   ARG A 214       2.505   6.178  45.872  1.00 17.06           O
ATOM   1662  CB  ARG A 214       3.432   8.049  48.203  1.00 23.59           C
ATOM   1663  CG  ARG A 214       4.380   7.515  49.267  1.00 28.78           C
ATOM   1664  CD  ARG A 214       3.718   7.294  50.620  1.00 34.54           C
ATOM   1665  NE  ARG A 214       4.632   7.495  51.754  1.00 42.35           N
ATOM   1666  CZ  ARG A 214       4.812   8.647  52.432  1.00 46.69           C
ATOM   1667  NH1 ARG A 214       4.149   9.747  52.102  1.00 44.09           N
ATOM   1668  NH2 ARG A 214       5.663   8.696  53.450  1.00 47.15           N
ATOM   1669  N   ARG A 215       4.661   5.634  46.127  1.00 16.50           N
ATOM   1670  CA  ARG A 215       4.403   4.196  45.865  1.00 16.03           C
ATOM   1671  C   ARG A 215       3.597   3.630  47.042  1.00 15.26           C
ATOM   1672  O   ARG A 215       3.962   3.858  48.185  1.00 14.48           O
ATOM   1673  CB  ARG A 215       5.700   3.425  45.615  1.00 15.53           C
ATOM   1674  CG  ARG A 215       5.502   2.055  44.982  1.00 15.15           C
ATOM   1675  CD  ARG A 215       6.832   1.416  44.638  1.00 15.34           C
ATOM   1676  NE  ARG A 215       7.738   1.435  45.789  1.00 15.21           N
ATOM   1677  CZ  ARG A 215       7.795   0.509  46.744  1.00 14.37           C
ATOM   1678  NH1 ARG A 215       8.658   0.654  47.740  1.00 14.64           N
ATOM   1679  NH2 ARG A 215       7.014  -0.553  46.698  1.00 13.53           N
ATOM   1680  N   GLN A 216       2.535   2.905  46.723  1.00 16.33           N
ATOM   1681  CA  GLN A 216       1.472   2.420  47.638  1.00 17.29           C
ATOM   1682  C   GLN A 216       1.791   0.994  48.108  1.00 18.20           C
ATOM   1683  O   GLN A 216       2.382   0.200  47.355  1.00 17.14           O
ATOM   1684  CB  GLN A 216       0.133   2.438  46.875  1.00 18.11           C
ATOM   1685  CG  GLN A 216      -0.427   3.830  46.547  1.00 18.85           C
ATOM   1686  CD  GLN A 216      -0.653   4.687  47.779  1.00 20.48           C
ATOM   1687  OE1 GLN A 216       0.036   5.695  48.001  1.00 22.71           O
ATOM   1688  NE2 GLN A 216      -1.585   4.273  48.625  1.00 18.83           N
ATOM   1689  N   PRO A 217       1.412   0.610  49.362  1.00 18.45           N
ATOM   1690  CA  PRO A 217       1.286  -0.794  49.746  1.00 17.26           C
ATOM   1691  C   PRO A 217       0.792  -1.632  48.568  1.00 16.35           C
ATOM   1692  O   PRO A 217      -0.196  -1.265  47.980  1.00 17.36           O
ATOM   1693  CB  PRO A 217       0.247  -0.759  50.876  1.00 17.69           C
ATOM   1694  CG  PRO A 217       0.382   0.636  51.497  1.00 17.59           C
ATOM   1695  CD  PRO A 217       1.157   1.492  50.515  1.00 18.35           C
ATOM   1696  N   GLY A 218       1.528  -2.689  48.229  1.00 15.39           N
ATOM   1697  CA  GLY A 218       1.160  -3.634  47.162  1.00 14.36           C
ATOM   1698  C   GLY A 218       1.462  -3.100  45.785  1.00 13.49           C
ATOM   1699  O   GLY A 218       1.000  -3.706  44.822  1.00 13.37           O
ATOM   1700  N   GLU A 219       2.261  -2.041  45.675  1.00 12.92           N
ATOM   1701  CA  GLU A 219       2.587  -1.444  44.352  1.00 12.40           C
ATOM   1702  C   GLU A 219       4.052  -1.695  43.971  1.00 11.55           C
ATOM   1703  O   GLU A 219       4.938  -1.279  44.710  1.00 10.70           O
ATOM   1704  CB  GLU A 219       2.309   0.055  44.365  1.00 12.59           C
ATOM   1705  CG  GLU A 219       2.475   0.690  42.999  1.00 12.51           C
ATOM   1706  CD  GLU A 219       1.777   2.023  42.881  1.00 11.92           C
ATOM   1707  OE1 GLU A 219       1.779   2.763  43.892  1.00 10.95           O
ATOM   1708  OE2 GLU A 219       1.234   2.293  41.779  1.00 11.61           O
ATOM   1709  N   SER A 220       4.268  -2.315  42.808  1.00 11.26           N
ATOM   1710  CA  SER A 220       5.595  -2.555  42.188  1.00 10.83           C
ATOM   1711  C   SER A 220       6.133  -1.246  41.591  1.00 10.76           C
ATOM   1712  O   SER A 220       5.373  -0.334  41.365  1.00 10.70           O
ATOM   1713  CB  SER A 220       5.490  -3.636  41.151  1.00 10.63           C
ATOM   1714  OG  SER A 220       4.789  -3.171  40.006  1.00 10.24           O
ATOM   1715  N   PHE A 221       7.425  -1.154  41.344  1.00 10.98           N
ATOM   1716  CA  PHE A 221       8.009  -0.038  40.568  1.00 11.30           C
ATOM   1717  C   PHE A 221       7.414  -0.072  39.147  1.00 12.19           C
ATOM   1718  O   PHE A 221       7.018   0.988  38.683  1.00 12.61           O
ATOM   1719  CB  PHE A 221       9.542  -0.067  40.654  1.00 10.67           C
ATOM   1720  CG  PHE A 221      10.074   0.520  41.938  1.00 10.15           C
ATOM   1721  CD1 PHE A 221       9.882   1.860  42.236  1.00  9.97           C
ATOM   1722  CD2 PHE A 221      10.716  -0.271  42.871  1.00  9.76           C
ATOM   1723  CE1 PHE A 221      10.346   2.395  43.429  1.00  9.88           C
ATOM   1724  CE2 PHE A 221      11.176   0.269  44.061  1.00  9.58           C
ATOM   1725  CZ  PHE A 221      10.994   1.597  44.340  1.00  9.46           C
ATOM   1726  N   ASP A 222       7.320  -1.236  38.493  1.00 12.89           N
ATOM   1727  CA  ASP A 222       6.699  -1.366  37.141  1.00 13.57           C
ATOM   1728  C   ASP A 222       5.374  -0.563  37.141  1.00 13.68           C
ATOM   1729  O   ASP A 222       5.224   0.427  36.351  1.00 12.50           O
ATOM   1730  CB  ASP A 222       6.532  -2.847  36.733  1.00 13.42           C
ATOM   1731  CG  ASP A 222       7.792  -3.597  36.247  1.00 13.74           C
ATOM   1732  OD1 ASP A 222       8.810  -2.944  35.900  1.00 12.49           O
ATOM   1733  OD2 ASP A 222       7.748  -4.864  36.203  1.00 14.10           O
ATOM   1734  N   HIS A 223       4.467  -0.937  38.045  1.00 14.49           N
ATOM   1735  CA  HIS A 223       3.082  -0.405  38.174  1.00 14.86           C
ATOM   1736  C   HIS A 223       3.107   1.080  38.566  1.00 14.61           C
ATOM   1737  O   HIS A 223       2.258   1.840  38.060  1.00 14.69           O
ATOM   1738  CB  HIS A 223       2.314  -1.235  39.204  1.00 15.81           C
ATOM   1739  CG  HIS A 223       0.881  -0.841  39.358  1.00 16.77           C
ATOM   1740  ND1 HIS A 223       0.504   0.352  39.952  1.00 17.09           N
ATOM   1741  CD2 HIS A 223      -0.257  -1.490  39.015  1.00 16.27           C
ATOM   1742  CE1 HIS A 223      -0.812   0.427  39.941  1.00 17.36           C
ATOM   1743  NE2 HIS A 223      -1.296  -0.690  39.354  1.00 16.65           N
ATOM   1744  N   TYR A 224       4.046   1.462  39.439  1.00 13.75           N
ATOM   1745  CA  TYR A 224       4.263   2.847  39.928  1.00 12.91           C
ATOM   1746  C   TYR A 224       4.713   3.749  38.766  1.00 13.21           C
ATOM   1747  O   TYR A 224       4.121   4.793  38.547  1.00 13.61           O
ATOM   1748  CB  TYR A 224       5.263   2.827  41.084  1.00 12.19           C
ATOM   1749  CG  TYR A 224       5.413   4.130  41.819  1.00 12.06           C
ATOM   1750  CD1 TYR A 224       4.307   4.865  42.219  1.00 11.87           C
ATOM   1751  CD2 TYR A 224       6.665   4.636  42.111  1.00 11.93           C
ATOM   1752  CE1 TYR A 224       4.440   6.074  42.878  1.00 11.81           C
ATOM   1753  CE2 TYR A 224       6.814   5.838  42.783  1.00 11.92           C
ATOM   1754  CZ  TYR A 224       5.698   6.555  43.167  1.00 11.73           C
ATOM   1755  OH  TYR A 224       5.848   7.739  43.808  1.00 11.70           O
ATOM   1756  N   PHE A 225       5.716   3.346  37.999  1.00 13.48           N
ATOM   1757  CA  PHE A 225       6.254   4.138  36.863  1.00 13.84           C
ATOM   1758  C   PHE A 225       5.158   4.386  35.835  1.00 14.64           C
ATOM   1759  O   PHE A 225       5.041   5.554  35.387  1.00 14.33           O
ATOM   1760  CB  PHE A 225       7.501   3.481  36.258  1.00 13.56           C
ATOM   1761  CG  PHE A 225       8.677   3.464  37.204  1.00 13.14           C
ATOM   1762  CD1 PHE A 225       8.697   4.273  38.334  1.00 13.04           C
ATOM   1763  CD2 PHE A 225       9.763   2.644  36.963  1.00 13.19           C
ATOM   1764  CE1 PHE A 225       9.770   4.250  39.211  1.00 13.51           C
ATOM   1765  CE2 PHE A 225      10.847   2.630  37.827  1.00 13.36           C
ATOM   1766  CZ  PHE A 225      10.845   3.429  38.954  1.00 13.83           C
ATOM   1767  N   ASP A 226       4.381   3.347  35.497  1.00 15.72           N
ATOM   1768  CA  ASP A 226       3.218   3.467  34.571  1.00 15.43           C
ATOM   1769  C   ASP A 226       2.289   4.557  35.123  1.00 15.04           C
ATOM   1770  O   ASP A 226       1.818   5.387  34.337  1.00 15.97           O
ATOM   1771  CB  ASP A 226       2.520   2.118  34.344  1.00 15.45           C
ATOM   1772  CG  ASP A 226       3.286   1.189  33.407  1.00 15.81           C
ATOM   1773  OD1 ASP A 226       4.349   1.630  32.864  1.00 16.27           O
ATOM   1774  OD2 ASP A 226       2.829   0.032  33.219  1.00 14.71           O
ATOM   1775  N   ARG A 227       2.061   4.582  36.436  1.00 13.95           N
ATOM   1776  CA  ARG A 227       1.173   5.578  37.091  1.00 13.07           C
ATOM   1777  C   ARG A 227       1.803   6.979  37.013  1.00 13.16           C
ATOM   1778  O   ARG A 227       1.086   7.935  36.713  1.00 13.83           O
ATOM   1779  CB  ARG A 227       0.913   5.153  38.536  1.00 12.55           C
ATOM   1780  CG  ARG A 227      -0.360   5.731  39.112  1.00 12.02           C
ATOM   1781  CD  ARG A 227      -0.876   4.834  40.197  1.00 11.96           C
ATOM   1782  NE  ARG A 227      -0.015   4.705  41.358  1.00 11.77           N
ATOM   1783  CZ  ARG A 227       0.169   5.640  42.276  1.00 11.58           C
ATOM   1784  NH1 ARG A 227      -0.404   6.826  42.147  1.00 11.66           N
ATOM   1785  NH2 ARG A 227       0.963   5.398  43.306  1.00 11.57           N
ATOM   1786  N   LEU A 228       3.100   7.108  37.276  1.00 13.44           N
ATOM   1787  CA  LEU A 228       3.826   8.398  37.180  1.00 13.59           C
ATOM   1788  C   LEU A 228       3.788   8.916  35.736  1.00 13.21           C
ATOM   1789  O   LEU A 228       3.676  10.142  35.590  1.00 12.27           O
ATOM   1790  CB  LEU A 228       5.256   8.238  37.719  1.00 14.11           C
ATOM   1791  CG  LEU A 228       5.369   8.010  39.236  1.00 14.52           C
ATOM   1792  CD1 LEU A 228       6.822   7.907  39.672  1.00 14.65           C
ATOM   1793  CD2 LEU A 228       4.671   9.098  40.040  1.00 14.40           C
ATOM   1794  N   LYS A 229       3.807   8.032  34.728  1.00 13.83           N
ATOM   1795  CA  LYS A 229       3.725   8.383  33.275  1.00 14.41           C
ATOM   1796  C   LYS A 229       2.513   9.272  33.010  1.00 14.76           C
ATOM   1797  O   LYS A 229       2.634  10.201  32.209  1.00 15.29           O
ATOM   1798  CB  LYS A 229       3.575   7.150  32.376  1.00 15.19           C
ATOM   1799  CG  LYS A 229       4.853   6.367  32.101  1.00 15.77           C
ATOM   1800  CD  LYS A 229       4.614   5.030  31.430  1.00 15.76           C
ATOM   1801  CE  LYS A 229       5.869   4.178  31.383  1.00 16.03           C
ATOM   1802  NZ  LYS A 229       5.614   2.861  30.761  1.00 15.76           N
ATOM   1803  N   ARG A 230       1.391   8.995  33.674  1.00 16.32           N
ATOM   1804  CA  ARG A 230       0.092   9.710  33.517  1.00 16.64           C
ATOM   1805  C   ARG A 230      -0.033  10.860  34.535  1.00 14.35           C
ATOM   1806  O   ARG A 230      -0.989  11.631  34.442  1.00 13.25           O
ATOM   1807  CB  ARG A 230      -1.036   8.685  33.664  1.00 20.52           C
ATOM   1808  CG  ARG A 230      -1.118   7.675  32.527  1.00 24.21           C
ATOM   1809  CD  ARG A 230      -1.583   6.291  32.962  1.00 29.68           C
ATOM   1810  NE  ARG A 230      -1.501   5.348  31.834  1.00 36.63           N
ATOM   1811  CZ  ARG A 230      -0.426   4.611  31.474  1.00 39.20           C
ATOM   1812  NH1 ARG A 230       0.709   4.645  32.159  1.00 37.79           N
ATOM   1813  NH2 ARG A 230      -0.505   3.820  30.415  1.00 41.01           N
ATOM   1814  N   SER A 231       0.921  11.015  35.453  1.00 13.03           N
ATOM   1815  CA  SER A 231       0.843  11.987  36.570  1.00 12.41           C
ATOM   1816  C   SER A 231       1.441  13.344  36.180  1.00 11.90           C
ATOM   1817  O   SER A 231       2.181  13.482  35.203  1.00 10.80           O
ATOM   1818  CB  SER A 231       1.480  11.418  37.826  1.00 12.81           C
ATOM   1819  OG  SER A 231       2.865  11.716  37.893  1.00 13.01           O
ATOM   1820  N   PRO A 232       1.101  14.413  36.942  1.00 11.60           N
ATOM   1821  CA  PRO A 232       1.594  15.758  36.653  1.00 11.38           C
ATOM   1822  C   PRO A 232       3.120  15.897  36.656  1.00 11.50           C
ATOM   1823  O   PRO A 232       3.587  16.861  36.126  1.00 11.36           O
ATOM   1824  CB  PRO A 232       1.062  16.607  37.814  1.00 11.40           C
ATOM   1825  CG  PRO A 232      -0.120  15.833  38.366  1.00 11.33           C
ATOM   1826  CD  PRO A 232       0.189  14.378  38.102  1.00 11.24           C
ATOM   1827  N   VAL A 233       3.854  14.974  37.284  1.00 11.69           N
ATOM   1828  CA  VAL A 233       5.341  15.089  37.382  1.00 12.24           C
ATOM   1829  C   VAL A 233       5.935  14.512  36.102  1.00 12.46           C
ATOM   1830  O   VAL A 233       7.186  14.424  36.017  1.00 13.77           O
ATOM   1831  CB  VAL A 233       5.949  14.412  38.625  1.00 12.00           C
ATOM   1832  CG1 VAL A 233       5.828  12.903  38.552  1.00 12.33           C
ATOM   1833  CG2 VAL A 233       7.397  14.812  38.818  1.00 11.59           C
ATOM   1834  N   TRP A 234       5.080  14.125  35.159  1.00 11.79           N
ATOM   1835  CA  TRP A 234       5.512  13.728  33.802  1.00 11.41           C
ATOM   1836  C   TRP A 234       4.738  14.491  32.722  1.00 11.84           C
ATOM   1837  O   TRP A 234       5.253  14.553  31.624  1.00 12.66           O
ATOM   1838  CB  TRP A 234       5.380  12.215  33.627  1.00 11.06           C
ATOM   1839  CG  TRP A 234       6.161  11.747  32.446  1.00 10.53           C
ATOM   1840  CD1 TRP A 234       5.666  11.377  31.241  1.00 10.51           C
ATOM   1841  CD2 TRP A 234       7.592  11.726  32.322  1.00 10.24           C
ATOM   1842  NE1 TRP A 234       6.692  11.092  30.384  1.00 10.68           N
ATOM   1843  CE2 TRP A 234       7.882  11.286  31.020  1.00 10.32           C
ATOM   1844  CE3 TRP A 234       8.652  12.010  33.193  1.00 10.31           C
ATOM   1845  CZ2 TRP A 234       9.186  11.106  30.567  1.00 10.68           C
ATOM   1846  CZ3 TRP A 234       9.943  11.842  32.755  1.00 10.42           C
ATOM   1847  CH2 TRP A 234      10.205  11.398  31.455  1.00 10.96           C
ATOM   1848  N   THR A 235       3.560  15.050  33.009  1.00 12.19           N
ATOM   1849  CA  THR A 235       2.671  15.673  31.991  1.00 12.50           C
ATOM   1850  C   THR A 235       2.718  17.210  32.060  1.00 13.21           C
ATOM   1851  O   THR A 235       2.159  17.832  31.136  1.00 15.09           O
ATOM   1852  CB  THR A 235       1.222  15.170  32.105  1.00 12.50           C
ATOM   1853  OG1 THR A 235       0.627  15.615  33.324  1.00 12.59           O
ATOM   1854  CG2 THR A 235       1.107  13.663  32.031  1.00 12.43           C
ATOM   1855  N   SER A 236       3.355  17.825  33.063  1.00 12.91           N
ATOM   1856  CA  SER A 236       3.358  19.303  33.256  1.00 12.74           C
ATOM   1857  C   SER A 236       4.691  19.916  32.823  1.00 12.25           C
ATOM   1858  O   SER A 236       5.659  19.172  32.604  1.00 11.77           O
ATOM   1859  CB  SER A 236       3.024  19.694  34.694  1.00 13.14           C
ATOM   1860  OG  SER A 236       4.192  19.837  35.504  1.00 13.60           O
ATOM   1861  N   THR A 237       4.720  21.249  32.749  1.00 12.09           N
ATOM   1862  CA  THR A 237       5.937  22.072  32.508  1.00 12.20           C
ATOM   1863  C   THR A 237       6.821  22.124  33.766  1.00 11.81           C
ATOM   1864  O   THR A 237       7.978  22.514  33.634  1.00 13.16           O
ATOM   1865  CB  THR A 237       5.538  23.478  32.062  1.00 12.34           C
ATOM   1866  OG1 THR A 237       4.441  23.856  32.887  1.00 14.01           O
ATOM   1867  CG2 THR A 237       5.061  23.548  30.633  1.00 12.55           C
ATOM   1868  N   ASP A 238       6.309  21.756  34.937  1.00 10.81           N
ATOM   1869  CA  ASP A 238       7.030  21.867  36.226  1.00 10.33           C
ATOM   1870  C   ASP A 238       7.647  20.510  36.553  1.00 10.13           C
ATOM   1871  O   ASP A 238       7.241  19.914  37.579  1.00  9.80           O
ATOM   1872  CB  ASP A 238       6.075  22.320  37.325  1.00 10.43           C
ATOM   1873  CG  ASP A 238       6.707  22.554  38.685  1.00 10.14           C
ATOM   1874  OD1 ASP A 238       7.812  23.051  38.718  1.00 10.81           O
ATOM   1875  OD2 ASP A 238       6.066  22.258  39.695  1.00  9.69           O
ATOM   1876  N   THR A 239       8.611  20.065  35.731  1.00  9.80           N
ATOM   1877  CA  THR A 239       9.106  18.664  35.691  1.00  9.35           C
ATOM   1878  C   THR A 239      10.550  18.597  35.191  1.00  9.77           C
ATOM   1879  O   THR A 239      10.954  19.428  34.381  1.00  9.72           O
ATOM   1880  CB  THR A 239       8.233  17.771  34.787  1.00  9.13           C
ATOM   1881  OG1 THR A 239       8.306  18.123  33.401  1.00  8.65           O
ATOM   1882  CG2 THR A 239       6.773  17.764  35.189  1.00  9.08           C
ATOM   1883  N   ALA A 240      11.287  17.578  35.622  1.00 10.55           N
ATOM   1884  CA  ALA A 240      12.580  17.197  35.030  1.00 10.92           C
ATOM   1885  C   ALA A 240      12.378  16.983  33.528  1.00 11.08           C
ATOM   1886  O   ALA A 240      13.177  17.480  32.773  1.00 11.89           O
ATOM   1887  CB  ALA A 240      13.130  15.970  35.711  1.00 11.29           C
ATOM   1888  N   ARG A 241      11.342  16.269  33.098  1.00 11.37           N
ATOM   1889  CA  ARG A 241      11.105  16.013  31.645  1.00 11.59           C
ATOM   1890  C   ARG A 241      11.255  17.314  30.845  1.00 11.69           C
ATOM   1891  O   ARG A 241      11.995  17.346  29.846  1.00 11.00           O
ATOM   1892  CB  ARG A 241       9.703  15.446  31.399  1.00 11.56           C
ATOM   1893  CG  ARG A 241       9.490  14.942  29.978  1.00 11.80           C
ATOM   1894  CD  ARG A 241       8.037  14.628  29.718  1.00 11.92           C
ATOM   1895  NE  ARG A 241       7.742  14.085  28.399  1.00 12.20           N
ATOM   1896  CZ  ARG A 241       6.523  13.708  28.009  1.00 11.94           C
ATOM   1897  NH1 ARG A 241       5.494  13.818  28.828  1.00 11.69           N
ATOM   1898  NH2 ARG A 241       6.332  13.218  26.802  1.00 11.85           N
ATOM   1899  N   TYR A 242      10.520  18.350  31.253  1.00 12.41           N
ATOM   1900  CA  TYR A 242      10.397  19.619  30.489  1.00 12.17           C
ATOM   1901  C   TYR A 242      11.783  20.270  30.435  1.00 11.72           C
ATOM   1902  O   TYR A 242      12.260  20.629  29.325  1.00 11.24           O
ATOM   1903  CB  TYR A 242       9.308  20.529  31.068  1.00 12.09           C
ATOM   1904  CG  TYR A 242       9.272  21.844  30.346  1.00 12.90           C
ATOM   1905  CD1 TYR A 242       8.882  21.903  29.012  1.00 13.49           C
ATOM   1906  CD2 TYR A 242       9.713  23.011  30.952  1.00 13.28           C
ATOM   1907  CE1 TYR A 242       8.892  23.093  28.303  1.00 13.34           C
ATOM   1908  CE2 TYR A 242       9.735  24.210  30.253  1.00 13.63           C
ATOM   1909  CZ  TYR A 242       9.329  24.241  28.929  1.00 13.65           C
ATOM   1910  OH  TYR A 242       9.370  25.404  28.233  1.00 15.95           O
ATOM   1911  N   ASP A 243      12.400  20.394  31.618  1.00 11.13           N
ATOM   1912  CA  ASP A 243      13.650  21.156  31.856  1.00 10.64           C
ATOM   1913  C   ASP A 243      14.756  20.460  31.065  1.00 10.77           C
ATOM   1914  O   ASP A 243      15.765  21.111  30.733  1.00 11.27           O
ATOM   1915  CB  ASP A 243      13.971  21.235  33.356  1.00 10.38           C
ATOM   1916  CG  ASP A 243      13.268  22.350  34.122  1.00 10.07           C
ATOM   1917  OD1 ASP A 243      12.633  23.162  33.485  1.00 10.81           O
ATOM   1918  OD2 ASP A 243      13.398  22.416  35.343  1.00  9.48           O
ATOM   1919  N   LEU A 244      14.565  19.176  30.784  1.00 10.88           N
ATOM   1920  CA  LEU A 244      15.595  18.290  30.204  1.00 11.39           C
ATOM   1921  C   LEU A 244      15.553  18.404  28.674  1.00 11.51           C
ATOM   1922  O   LEU A 244      16.618  18.204  28.030  1.00 11.97           O
ATOM   1923  CB  LEU A 244      15.310  16.880  30.718  1.00 11.86           C
ATOM   1924  CG  LEU A 244      16.408  15.842  30.526  1.00 12.75           C
ATOM   1925  CD1 LEU A 244      17.651  16.128  31.377  1.00 12.79           C
ATOM   1926  CD2 LEU A 244      15.851  14.467  30.855  1.00 13.12           C
ATOM   1927  N   SER A 245      14.400  18.775  28.113  1.00 11.51           N
ATOM   1928  CA  SER A 245      14.200  18.990  26.652  1.00 11.80           C
ATOM   1929  C   SER A 245      14.977  20.226  26.210  1.00 12.55           C
ATOM   1930  O   SER A 245      15.172  21.163  27.025  1.00 13.33           O
ATOM   1931  CB  SER A 245      12.746  19.115  26.267  1.00 11.25           C
ATOM   1932  OG  SER A 245      12.283  20.445  26.414  1.00 10.86           O
ATOM   1933  N   VAL A 246      15.387  20.232  24.948  1.00 13.26           N
ATOM   1934  CA  VAL A 246      16.163  21.349  24.333  1.00 13.28           C
ATOM   1935  C   VAL A 246      15.416  22.674  24.543  1.00 12.61           C
ATOM   1936  O   VAL A 246      16.115  23.666  24.820  1.00 12.66           O
ATOM   1937  CB  VAL A 246      16.439  21.051  22.853  1.00 13.46           C
ATOM   1938  CG1 VAL A 246      16.643  22.311  22.034  1.00 14.19           C
ATOM   1939  CG2 VAL A 246      17.630  20.135  22.732  1.00 13.55           C
ATOM   1940  N   SER A 247      14.077  22.669  24.454  1.00 12.02           N
ATOM   1941  CA  SER A 247      13.188  23.838  24.714  1.00 12.07           C
ATOM   1942  C   SER A 247      13.132  24.139  26.213  1.00 12.41           C
ATOM   1943  O   SER A 247      12.900  25.288  26.577  1.00 12.05           O
ATOM   1944  CB  SER A 247      11.786  23.628  24.212  1.00 11.73           C
ATOM   1945  OG  SER A 247      11.799  23.144  22.899  1.00 11.97           O
ATOM   1946  N   GLY A 248      13.265  23.127  27.061  1.00 13.45           N
ATOM   1947  CA  GLY A 248      13.294  23.337  28.519  1.00 14.22           C
ATOM   1948  C   GLY A 248      14.539  24.092  28.934  1.00 14.76           C
ATOM   1949  O   GLY A 248      14.447  25.034  29.731  1.00 14.08           O
ATOM   1950  N   ALA A 249      15.686  23.671  28.413  1.00 16.05           N
ATOM   1951  CA  ALA A 249      16.987  24.224  28.823  1.00 16.90           C
ATOM   1952  C   ALA A 249      17.039  25.658  28.310  1.00 17.47           C
ATOM   1953  O   ALA A 249      17.464  26.535  29.104  1.00 16.97           O
ATOM   1954  CB  ALA A 249      18.124  23.374  28.302  1.00 17.31           C
ATOM   1955  N   LEU A 250      16.599  25.879  27.057  1.00 18.13           N
ATOM   1956  CA  LEU A 250      16.569  27.240  26.445  1.00 18.88           C
ATOM   1957  C   LEU A 250      15.905  28.199  27.433  1.00 18.86           C
ATOM   1958  O   LEU A 250      16.558  29.186  27.771  1.00 18.10           O
ATOM   1959  CB  LEU A 250      15.814  27.253  25.113  1.00 19.24           C
ATOM   1960  CG  LEU A 250      15.647  28.637  24.476  1.00 19.76           C
ATOM   1961  CD1 LEU A 250      16.928  29.448  24.580  1.00 19.69           C
ATOM   1962  CD2 LEU A 250      15.231  28.527  23.018  1.00 19.88           C
ATOM   1963  N   LYS A 251      14.686  27.873  27.887  1.00 19.90           N
ATOM   1964  CA  LYS A 251      13.828  28.727  28.751  1.00 22.05           C
ATOM   1965  C   LYS A 251      14.455  28.916  30.146  1.00 19.53           C
ATOM   1966  O   LYS A 251      14.274  30.008  30.722  1.00 18.43           O
ATOM   1967  CB  LYS A 251      12.413  28.144  28.828  1.00 27.95           C
ATOM   1968  CG  LYS A 251      11.428  28.935  29.691  1.00 33.57           C
ATOM   1969  CD  LYS A 251       9.973  28.529  29.502  1.00 40.23           C
ATOM   1970  CE  LYS A 251       9.085  28.913  30.677  1.00 46.67           C
ATOM   1971  NZ  LYS A 251       8.135  27.828  31.057  1.00 48.08           N
ATOM   1972  N   LEU A 252      15.160  27.904  30.658  1.00 17.41           N
ATOM   1973  CA  LEU A 252      15.966  27.947  31.915  1.00 16.33           C
ATOM   1974  C   LEU A 252      17.204  28.832  31.733  1.00 15.43           C
ATOM   1975  O   LEU A 252      17.478  29.652  32.605  1.00 15.22           O
ATOM   1976  CB  LEU A 252      16.369  26.512  32.256  1.00 15.75           C
ATOM   1977  CG  LEU A 252      16.958  26.267  33.635  1.00 15.67           C
ATOM   1978  CD1 LEU A 252      16.647  24.855  34.108  1.00 16.21           C
ATOM   1979  CD2 LEU A 252      18.454  26.471  33.640  1.00 15.75           C
ATOM   1980  N   ASN A 253      17.940  28.656  30.644  1.00 15.06           N
ATOM   1981  CA  ASN A 253      19.170  29.442  30.338  1.00 15.62           C
ATOM   1982  C   ASN A 253      18.851  30.955  30.309  1.00 15.96           C
ATOM   1983  O   ASN A 253      19.742  31.764  30.707  1.00 15.65           O
ATOM   1984  CB  ASN A 253      19.825  28.964  29.023  1.00 14.92           C
ATOM   1985  CG  ASN A 253      20.491  27.609  29.155  1.00 14.22           C
ATOM   1986  OD1 ASN A 253      20.708  27.147  30.279  1.00 13.32           O
ATOM   1987  ND2 ASN A 253      20.775  26.961  28.031  1.00 13.25           N
ATOM   1988  N   GLN A 254      17.652  31.305  29.806  1.00 16.22           N
ATOM   1989  CA  GLN A 254      17.127  32.685  29.613  1.00 16.05           C
ATOM   1990  C   GLN A 254      17.037  33.416  30.960  1.00 15.35           C
ATOM   1991  O   GLN A 254      17.169  34.626  30.922  1.00 16.33           O
ATOM   1992  CB  GLN A 254      15.765  32.664  28.908  1.00 16.57           C
ATOM   1993  CG  GLN A 254      15.867  32.480  27.388  1.00 17.56           C
ATOM   1994  CD  GLN A 254      14.532  32.363  26.673  1.00 18.36           C
ATOM   1995  OE1 GLN A 254      14.397  32.687  25.493  1.00 18.50           O
ATOM   1996  NE2 GLN A 254      13.517  31.873  27.369  1.00 18.36           N
ATOM   1997  N   TRP A 255      16.868  32.726  32.092  1.00 14.34           N
ATOM   1998  CA  TRP A 255      16.742  33.378  33.417  1.00 14.18           C
ATOM   1999  C   TRP A 255      17.775  32.900  34.453  1.00 14.33           C
ATOM   2000  O   TRP A 255      17.940  33.617  35.462  1.00 13.70           O
ATOM   2001  CB  TRP A 255      15.299  33.271  33.919  1.00 14.50           C
ATOM   2002  CG  TRP A 255      14.921  32.007  34.621  1.00 14.36           C
ATOM   2003  CD1 TRP A 255      14.257  30.946  34.087  1.00 14.48           C
ATOM   2004  CD2 TRP A 255      15.105  31.705  36.017  1.00 14.74           C
ATOM   2005  NE1 TRP A 255      14.063  29.985  35.040  1.00 14.48           N
ATOM   2006  CE2 TRP A 255      14.575  30.418  36.229  1.00 14.29           C
ATOM   2007  CE3 TRP A 255      15.692  32.380  37.095  1.00 14.86           C
ATOM   2008  CZ2 TRP A 255      14.593  29.800  37.471  1.00 14.70           C
ATOM   2009  CZ3 TRP A 255      15.705  31.776  38.329  1.00 14.87           C
ATOM   2010  CH2 TRP A 255      15.164  30.502  38.510  1.00 15.36           C
ATOM   2011  N   VAL A 256      18.464  31.777  34.237  1.00 15.01           N
ATOM   2012  CA  VAL A 256      19.451  31.203  35.210  1.00 15.44           C
ATOM   2013  C   VAL A 256      20.852  31.515  34.708  1.00 15.71           C
ATOM   2014  O   VAL A 256      21.351  30.729  33.886  1.00 16.63           O
ATOM   2015  CB  VAL A 256      19.295  29.677  35.389  1.00 15.28           C
ATOM   2016  CG1 VAL A 256      20.345  29.110  36.326  1.00 15.70           C
ATOM   2017  CG2 VAL A 256      17.914  29.293  35.885  1.00 15.43           C
ATOM   2018  N   GLN A 257      21.483  32.577  35.207  1.00 16.55           N
ATOM   2019  CA  GLN A 257      22.791  33.056  34.667  1.00 16.63           C
ATOM   2020  C   GLN A 257      23.898  32.748  35.659  1.00 14.75           C
ATOM   2021  O   GLN A 257      23.572  32.347  36.776  1.00 14.85           O
ATOM   2022  CB  GLN A 257      22.728  34.548  34.347  1.00 18.68           C
ATOM   2023  CG  GLN A 257      22.040  34.815  33.008  1.00 20.99           C
ATOM   2024  CD  GLN A 257      21.184  36.054  33.001  1.00 22.25           C
ATOM   2025  OE1 GLN A 257      21.036  36.732  34.019  1.00 23.91           O
ATOM   2026  NE2 GLN A 257      20.607  36.340  31.843  1.00 23.02           N
ATOM   2027  N   ALA A 258      25.151  32.936  35.255  1.00 13.24           N
ATOM   2028  CA  ALA A 258      26.316  32.675  36.125  1.00 12.83           C
ATOM   2029  C   ALA A 258      26.371  33.791  37.154  1.00 12.37           C
ATOM   2030  O   ALA A 258      26.220  34.934  36.752  1.00 12.28           O
ATOM   2031  CB  ALA A 258      27.603  32.588  35.336  1.00 12.67           C
ATOM   2032  N   SER A 259      26.527  33.464  38.431  1.00 12.66           N
ATOM   2033  CA  SER A 259      26.831  34.468  39.480  1.00 12.73           C
ATOM   2034  C   SER A 259      28.303  34.815  39.377  1.00 12.98           C
ATOM   2035  O   SER A 259      29.152  33.932  39.251  1.00 13.64           O
ATOM   2036  CB  SER A 259      26.488  33.989  40.854  1.00 13.03           C
ATOM   2037  OG  SER A 259      27.164  34.752  41.858  1.00 13.37           O
ATOM   2038  N   PRO A 260      28.660  36.112  39.423  1.00 13.31           N
ATOM   2039  CA  PRO A 260      30.079  36.488  39.465  1.00 12.91           C
ATOM   2040  C   PRO A 260      30.809  36.039  40.742  1.00 12.11           C
ATOM   2041  O   PRO A 260      32.015  36.129  40.738  1.00 12.37           O
ATOM   2042  CB  PRO A 260      30.057  38.021  39.324  1.00 13.06           C
ATOM   2043  CG  PRO A 260      28.651  38.405  39.782  1.00 13.47           C
ATOM   2044  CD  PRO A 260      27.753  37.268  39.337  1.00 13.03           C
ATOM   2045  N   ASN A 261      30.097  35.556  41.769  1.00 11.30           N
ATOM   2046  CA  ASN A 261      30.685  35.210  43.092  1.00 10.92           C
ATOM   2047  C   ASN A 261      30.984  33.704  43.154  1.00 11.25           C
ATOM   2048  O   ASN A 261      31.393  33.243  44.215  1.00 11.67           O
ATOM   2049  CB  ASN A 261      29.778  35.605  44.267  1.00 10.66           C
ATOM   2050  CG  ASN A 261      29.346  37.060  44.299  1.00 10.23           C
ATOM   2051  OD1 ASN A 261      30.162  37.941  44.157  1.00 10.07           O
ATOM   2052  ND2 ASN A 261      28.071  37.333  44.513  1.00  9.90           N
ATOM   2053  N   THR A 262      30.818  32.964  42.054  1.00 11.83           N
ATOM   2054  CA  THR A 262      30.793  31.469  42.034  1.00 11.98           C
ATOM   2055  C   THR A 262      31.717  30.927  40.921  1.00 12.04           C
ATOM   2056  O   THR A 262      31.639  31.452  39.816  1.00 12.65           O
ATOM   2057  CB  THR A 262      29.341  30.988  41.869  1.00 11.68           C
ATOM   2058  OG1 THR A 262      28.578  31.568  42.933  1.00 11.86           O
ATOM   2059  CG2 THR A 262      29.214  29.478  41.879  1.00 11.57           C
ATOM   2060  N   TYR A 263      32.566  29.931  41.182  1.00 11.90           N
ATOM   2061  CA  TYR A 263      33.326  29.234  40.112  1.00 12.63           C
ATOM   2062  C   TYR A 263      32.421  28.166  39.498  1.00 13.01           C
ATOM   2063  O   TYR A 263      31.769  27.416  40.262  1.00 12.88           O
ATOM   2064  CB  TYR A 263      34.590  28.527  40.601  1.00 12.65           C
ATOM   2065  CG  TYR A 263      35.617  29.419  41.226  1.00 13.07           C
ATOM   2066  CD1 TYR A 263      36.540  30.083  40.449  1.00 13.30           C
ATOM   2067  CD2 TYR A 263      35.674  29.593  42.602  1.00 13.93           C
ATOM   2068  CE1 TYR A 263      37.481  30.927  41.015  1.00 13.80           C
ATOM   2069  CE2 TYR A 263      36.628  30.408  43.194  1.00 13.72           C
ATOM   2070  CZ  TYR A 263      37.544  31.067  42.394  1.00 14.03           C
ATOM   2071  OH  TYR A 263      38.497  31.868  42.946  1.00 14.54           O
ATOM   2072  N   TYR A 264      32.396  28.094  38.168  1.00 13.08           N
ATOM   2073  CA  TYR A 264      31.722  27.015  37.415  1.00 13.22           C
ATOM   2074  C   TYR A 264      32.786  26.239  36.666  1.00 13.14           C
ATOM   2075  O   TYR A 264      33.576  26.896  35.933  1.00 13.32           O
ATOM   2076  CB  TYR A 264      30.660  27.555  36.459  1.00 13.92           C
ATOM   2077  CG  TYR A 264      29.605  28.362  37.161  1.00 14.37           C
ATOM   2078  CD1 TYR A 264      29.800  29.716  37.389  1.00 14.40           C
ATOM   2079  CD2 TYR A 264      28.462  27.765  37.671  1.00 14.30           C
ATOM   2080  CE1 TYR A 264      28.854  30.475  38.051  1.00 14.28           C
ATOM   2081  CE2 TYR A 264      27.499  28.515  38.329  1.00 14.45           C
ATOM   2082  CZ  TYR A 264      27.696  29.873  38.508  1.00 14.15           C
ATOM   2083  OH  TYR A 264      26.775  30.641  39.140  1.00 14.30           O
ATOM   2084  N   LEU A 265      32.801  24.919  36.898  1.00 12.76           N
ATOM   2085  CA  LEU A 265      33.601  23.911  36.164  1.00 12.40           C
ATOM   2086  C   LEU A 265      32.617  22.984  35.449  1.00 11.80           C
ATOM   2087  O   LEU A 265      31.711  22.440  36.096  1.00 11.86           O
ATOM   2088  CB  LEU A 265      34.484  23.119  37.134  1.00 12.77           C
ATOM   2089  CG  LEU A 265      35.700  23.847  37.706  1.00 13.29           C
ATOM   2090  CD1 LEU A 265      35.301  24.873  38.772  1.00 13.58           C
ATOM   2091  CD2 LEU A 265      36.684  22.855  38.297  1.00 12.94           C
ATOM   2092  N   SER A 266      32.776  22.822  34.144  1.00 11.16           N
ATOM   2093  CA  SER A 266      32.039  21.797  33.374  1.00 10.59           C
ATOM   2094  C   SER A 266      33.017  20.663  33.057  1.00 10.65           C
ATOM   2095  O   SER A 266      34.212  20.978  32.770  1.00 11.33           O
ATOM   2096  CB  SER A 266      31.376  22.388  32.145  1.00 10.17           C
ATOM   2097  OG  SER A 266      32.266  23.171  31.374  1.00  9.79           O
ATOM   2098  N   PHE A 267      32.556  19.409  33.185  1.00  9.95           N
ATOM   2099  CA  PHE A 267      33.200  18.195  32.628  1.00  9.49           C
ATOM   2100  C   PHE A 267      32.253  17.607  31.594  1.00  9.73           C
ATOM   2101  O   PHE A 267      31.108  17.290  31.907  1.00  9.48           O
ATOM   2102  CB  PHE A 267      33.497  17.168  33.706  1.00  9.20           C
ATOM   2103  CG  PHE A 267      34.614  17.549  34.630  1.00  9.21           C
ATOM   2104  CD1 PHE A 267      34.406  18.454  35.651  1.00  9.21           C
ATOM   2105  CD2 PHE A 267      35.876  17.000  34.474  1.00  9.20           C
ATOM   2106  CE1 PHE A 267      35.436  18.785  36.519  1.00  9.46           C
ATOM   2107  CE2 PHE A 267      36.908  17.343  35.324  1.00  9.28           C
ATOM   2108  CZ  PHE A 267      36.688  18.240  36.350  1.00  9.49           C
ATOM   2109  N   SER A 268      32.735  17.473  30.370  1.00 10.36           N
ATOM   2110  CA  SER A 268      31.967  16.882  29.260  1.00 10.76           C
ATOM   2111  C   SER A 268      32.328  15.397  29.182  1.00 11.03           C
ATOM   2112  O   SER A 268      33.427  15.019  29.665  1.00 11.00           O
ATOM   2113  CB  SER A 268      32.227  17.668  27.996  1.00 11.37           C
ATOM   2114  OG  SER A 268      31.721  19.004  28.131  1.00 11.81           O
ATOM   2115  N   THR A 269      31.407  14.582  28.663  1.00 11.47           N
ATOM   2116  CA  THR A 269      31.540  13.110  28.476  1.00 11.52           C
ATOM   2117  C   THR A 269      31.169  12.753  27.035  1.00 12.42           C
ATOM   2118  O   THR A 269      30.348  13.460  26.434  1.00 12.54           O
ATOM   2119  CB  THR A 269      30.668  12.332  29.467  1.00 10.93           C
ATOM   2120  OG1 THR A 269      29.387  12.959  29.505  1.00 10.67           O
ATOM   2121  CG2 THR A 269      31.254  12.271  30.862  1.00 10.86           C
ATOM   2122  N   GLU A 270      31.803  11.718  26.485  1.00 13.75           N
ATOM   2123  CA  GLU A 270      31.492  11.154  25.150  1.00 13.91           C
ATOM   2124  C   GLU A 270      31.838   9.675  25.167  1.00 13.83           C
ATOM   2125  O   GLU A 270      32.814   9.299  25.783  1.00 15.02           O
ATOM   2126  CB  GLU A 270      32.253  11.874  24.039  1.00 14.93           C
ATOM   2127  CG  GLU A 270      33.770  11.715  24.060  1.00 15.38           C
ATOM   2128  CD  GLU A 270      34.376  10.520  23.336  1.00 16.23           C
ATOM   2129  OE1 GLU A 270      33.712   9.937  22.442  1.00 16.36           O
ATOM   2130  OE2 GLU A 270      35.527  10.149  23.702  1.00 17.02           O
ATOM   2131  N   ARG A 271      31.038   8.861  24.515  1.00 14.17           N
ATOM   2132  CA  ARG A 271      31.264   7.403  24.489  1.00 14.30           C
ATOM   2133  C   ARG A 271      30.825   6.877  23.122  1.00 13.40           C
ATOM   2134  O   ARG A 271      30.209   5.814  23.086  1.00 12.97           O
ATOM   2135  CB  ARG A 271      30.519   6.784  25.680  1.00 14.56           C
ATOM   2136  CG  ARG A 271      31.080   5.442  26.123  1.00 14.28           C
ATOM   2137  CD  ARG A 271      32.361   5.636  26.927  1.00 14.34           C
ATOM   2138  NE  ARG A 271      32.700   4.445  27.713  1.00 13.90           N
ATOM   2139  CZ  ARG A 271      33.175   3.309  27.218  1.00 13.51           C
ATOM   2140  NH1 ARG A 271      33.396   3.184  25.918  1.00 13.49           N
ATOM   2141  NH2 ARG A 271      33.408   2.292  28.028  1.00 13.68           N
ATOM   2142  N   THR A 272      31.174   7.590  22.047  1.00 13.35           N
ATOM   2143  CA  THR A 272      30.701   7.300  20.664  1.00 13.58           C
ATOM   2144  C   THR A 272      31.848   7.369  19.653  1.00 14.10           C
ATOM   2145  O   THR A 272      32.882   7.986  19.961  1.00 13.57           O
ATOM   2146  CB  THR A 272      29.543   8.228  20.282  1.00 12.95           C
ATOM   2147  OG1 THR A 272      30.007   9.563  20.479  1.00 12.27           O
ATOM   2148  CG2 THR A 272      28.297   7.966  21.096  1.00 12.40           C
ATOM   2149  N   TYR A 273      31.659   6.687  18.516  1.00 15.96           N
ATOM   2150  CA  TYR A 273      32.544   6.708  17.323  1.00 17.76           C
ATOM   2151  C   TYR A 273      31.758   7.240  16.112  1.00 19.93           C
ATOM   2152  O   TYR A 273      30.585   6.867  15.976  1.00 18.69           O
ATOM   2153  CB  TYR A 273      33.155   5.318  17.085  1.00 17.88           C
ATOM   2154  CG  TYR A 273      32.236   4.211  16.612  1.00 18.04           C
ATOM   2155  CD1 TYR A 273      31.862   4.084  15.277  1.00 17.05           C
ATOM   2156  CD2 TYR A 273      31.789   3.227  17.489  1.00 17.93           C
ATOM   2157  CE1 TYR A 273      31.036   3.052  14.851  1.00 16.20           C
ATOM   2158  CE2 TYR A 273      30.963   2.191  17.075  1.00 16.48           C
ATOM   2159  CZ  TYR A 273      30.589   2.098  15.749  1.00 15.85           C
ATOM   2160  OH  TYR A 273      29.774   1.074  15.353  1.00 15.23           O
ATOM   2161  N   ARG A 274      32.388   8.094  15.287  1.00 23.23           N
ATOM   2162  CA  ARG A 274      31.865   8.601  13.982  1.00 25.85           C
ATOM   2163  C   ARG A 274      31.797   7.430  12.981  1.00 25.23           C
ATOM   2164  O   ARG A 274      32.839   6.803  12.729  1.00 22.76           O
ATOM   2165  CB  ARG A 274      32.756   9.751  13.475  1.00 28.66           C
ATOM   2166  CG  ARG A 274      32.192  10.595  12.333  1.00 32.99           C
ATOM   2167  CD  ARG A 274      32.978  11.886  12.048  1.00 40.34           C
ATOM   2168  NE  ARG A 274      32.683  13.043  12.929  1.00 49.60           N
ATOM   2169  CZ  ARG A 274      33.422  13.504  13.981  1.00 52.19           C
ATOM   2170  NH1 ARG A 274      33.015  14.560  14.674  1.00 48.33           N
ATOM   2171  NH2 ARG A 274      34.561  12.931  14.346  1.00 50.64           N
ATOM   2172  N   GLY A 275      30.609   7.135  12.441  1.00 25.88           N
ATOM   2173  CA  GLY A 275      30.423   6.125  11.381  1.00 26.93           C
ATOM   2174  C   GLY A 275      30.866   6.653  10.027  1.00 28.06           C
ATOM   2175  O   GLY A 275      30.918   7.862   9.876  1.00 30.13           O
ATOM   2176  N   ALA A 276      31.152   5.785   9.061  1.00 31.63           N
ATOM   2177  CA  ALA A 276      31.692   6.159   7.727  1.00 36.02           C
ATOM   2178  C   ALA A 276      30.572   6.573   6.750  1.00 36.80           C
ATOM   2179  O   ALA A 276      30.852   7.438   5.922  1.00 34.74           O
ATOM   2180  CB  ALA A 276      32.517   5.018   7.174  1.00 36.83           C
ATOM   2181  N   LEU A 277      29.366   5.991   6.862  1.00 40.05           N
ATOM   2182  CA  LEU A 277      28.232   6.100   5.889  1.00 42.71           C
ATOM   2183  C   LEU A 277      27.700   7.543   5.774  1.00 42.00           C
ATOM   2184  O   LEU A 277      27.638   8.022   4.628  1.00 45.34           O
ATOM   2185  CB  LEU A 277      27.090   5.151   6.290  1.00 45.06           C
ATOM   2186  CG  LEU A 277      27.366   3.650   6.135  1.00 47.88           C
ATOM   2187  CD1 LEU A 277      26.308   2.823   6.862  1.00 46.60           C
ATOM   2188  CD2 LEU A 277      27.445   3.243   4.660  1.00 47.72           C
ATOM   2189  N   THR A 278      27.252   8.183   6.872  1.00 39.83           N
ATOM   2190  CA  THR A 278      26.646   9.552   6.855  1.00 36.25           C
ATOM   2191  C   THR A 278      27.117  10.404   8.038  1.00 32.71           C
ATOM   2192  O   THR A 278      26.440  11.394   8.330  1.00 35.69           O
ATOM   2193  CB  THR A 278      25.107   9.538   6.882  1.00 36.94           C
ATOM   2194  OG1 THR A 278      24.727   9.171   8.212  1.00 36.07           O
ATOM   2195  CG2 THR A 278      24.477   8.646   5.826  1.00 34.63           C
ATOM   2196  N   GLY A 279      28.220  10.043   8.691  1.00 29.24           N
ATOM   2197  CA  GLY A 279      28.745  10.748   9.878  1.00 26.25           C
ATOM   2198  C   GLY A 279      27.854  10.632  11.115  1.00 24.23           C
ATOM   2199  O   GLY A 279      27.990  11.492  12.020  1.00 25.63           O
ATOM   2200  N   ASN A 280      26.991   9.618  11.206  1.00 20.46           N
ATOM   2201  CA  ASN A 280      26.241   9.324  12.452  1.00 18.27           C
ATOM   2202  C   ASN A 280      27.233   8.924  13.545  1.00 16.70           C
ATOM   2203  O   ASN A 280      28.401   8.588  13.183  1.00 16.64           O
ATOM   2204  CB  ASN A 280      25.165   8.276  12.212  1.00 18.02           C
ATOM   2205  CG  ASN A 280      23.976   8.861  11.488  1.00 18.60           C
ATOM   2206  OD1 ASN A 280      23.982  10.048  11.146  1.00 20.46           O
ATOM   2207  ND2 ASN A 280      22.959   8.049  11.268  1.00 16.82           N
ATOM   2208  N   HIS A 281      26.807   9.012  14.815  1.00 15.11           N
ATOM   2209  CA  HIS A 281      27.565   8.514  16.004  1.00 15.01           C
ATOM   2210  C   HIS A 281      26.921   7.241  16.580  1.00 14.13           C
ATOM   2211  O   HIS A 281      25.672   7.167  16.627  1.00 13.83           O
ATOM   2212  CB  HIS A 281      27.757   9.607  17.063  1.00 14.55           C
ATOM   2213  CG  HIS A 281      28.923  10.497  16.803  1.00 14.61           C
ATOM   2214  ND1 HIS A 281      30.076  10.437  17.557  1.00 14.98           N
ATOM   2215  CD2 HIS A 281      29.113  11.479  15.887  1.00 14.86           C
ATOM   2216  CE1 HIS A 281      30.935  11.342  17.117  1.00 15.12           C
ATOM   2217  NE2 HIS A 281      30.375  11.988  16.072  1.00 14.66           N
ATOM   2218  N   TYR A 282      27.774   6.296  17.002  1.00 14.10           N
ATOM   2219  CA  TYR A 282      27.433   4.932  17.508  1.00 14.55           C
ATOM   2220  C   TYR A 282      28.096   4.668  18.858  1.00 14.67           C
ATOM   2221  O   TYR A 282      29.166   5.216  19.125  1.00 15.43           O
ATOM   2222  CB  TYR A 282      27.891   3.864  16.520  1.00 14.01           C
ATOM   2223  CG  TYR A 282      27.275   4.067  15.165  1.00 13.78           C
ATOM   2224  CD1 TYR A 282      27.801   5.009  14.293  1.00 13.04           C
ATOM   2225  CD2 TYR A 282      26.109   3.409  14.808  1.00 13.43           C
ATOM   2226  CE1 TYR A 282      27.220   5.248  13.065  1.00 12.84           C
ATOM   2227  CE2 TYR A 282      25.507   3.649  13.585  1.00 13.46           C
ATOM   2228  CZ  TYR A 282      26.072   4.565  12.712  1.00 12.81           C
ATOM   2229  OH  TYR A 282      25.502   4.785  11.501  1.00 12.52           O
ATOM   2230  N   PRO A 283      27.469   3.848  19.735  1.00 13.95           N
ATOM   2231  CA  PRO A 283      28.039   3.500  21.029  1.00 13.76           C
ATOM   2232  C   PRO A 283      29.335   2.705  20.856  1.00 13.90           C
ATOM   2233  O   PRO A 283      29.326   1.694  20.113  1.00 13.39           O
ATOM   2234  CB  PRO A 283      26.988   2.600  21.689  1.00 13.84           C
ATOM   2235  CG  PRO A 283      26.222   2.036  20.527  1.00 13.82           C
ATOM   2236  CD  PRO A 283      26.174   3.180  19.529  1.00 14.17           C
ATOM   2237  N   GLU A 284      30.392   3.185  21.532  1.00 13.20           N
ATOM   2238  CA  GLU A 284      31.666   2.457  21.724  1.00 13.65           C
ATOM   2239  C   GLU A 284      31.390   1.153  22.469  1.00 13.84           C
ATOM   2240  O   GLU A 284      30.275   0.975  23.026  1.00 13.38           O
ATOM   2241  CB  GLU A 284      32.685   3.281  22.518  1.00 14.50           C
ATOM   2242  CG  GLU A 284      33.394   4.368  21.707  1.00 14.50           C
ATOM   2243  CD  GLU A 284      34.338   5.241  22.514  1.00 14.91           C
ATOM   2244  OE1 GLU A 284      34.351   5.114  23.759  1.00 15.37           O
ATOM   2245  OE2 GLU A 284      35.063   6.045  21.904  1.00 16.09           O
ATOM   2246  N   LEU A 285      32.390   0.278  22.483  1.00 14.43           N
ATOM   2247  CA  LEU A 285      32.346  -0.970  23.273  1.00 14.64           C
ATOM   2248  C   LEU A 285      32.563  -0.581  24.741  1.00 13.56           C
ATOM   2249  O   LEU A 285      33.483   0.209  25.015  1.00 12.78           O
ATOM   2250  CB  LEU A 285      33.361  -1.996  22.748  1.00 15.44           C
ATOM   2251  CG  LEU A 285      34.751  -1.976  23.369  1.00 16.45           C
ATOM   2252  CD1 LEU A 285      35.482  -3.268  23.071  1.00 17.13           C
ATOM   2253  CD2 LEU A 285      35.548  -0.788  22.848  1.00 18.21           C
ATOM   2254  N   GLY A 286      31.684  -1.083  25.611  1.00 12.27           N
ATOM   2255  CA  GLY A 286      31.731  -0.876  27.060  1.00 12.10           C
ATOM   2256  C   GLY A 286      30.640   0.053  27.538  1.00 11.50           C
ATOM   2257  O   GLY A 286      30.425   0.082  28.757  1.00 11.26           O
ATOM   2258  N   MET A 287      30.001   0.815  26.645  1.00 10.94           N
ATOM   2259  CA  MET A 287      28.828   1.635  27.048  1.00 10.57           C
ATOM   2260  C   MET A 287      27.845   0.709  27.754  1.00 10.28           C
ATOM   2261  O   MET A 287      27.668  -0.411  27.266  1.00  9.79           O
ATOM   2262  CB  MET A 287      28.120   2.304  25.871  1.00 10.37           C
ATOM   2263  CG  MET A 287      26.909   3.151  26.278  1.00 10.23           C
ATOM   2264  SD  MET A 287      26.155   4.045  24.859  1.00  9.62           S
ATOM   2265  CE  MET A 287      27.220   5.488  24.813  1.00  9.93           C
ATOM   2266  N   ASN A 288      27.312   1.160  28.897  1.00 10.56           N
ATOM   2267  CA  ASN A 288      26.178   0.527  29.622  1.00 10.64           C
ATOM   2268  C   ASN A 288      25.154   0.014  28.583  1.00 10.47           C
ATOM   2269  O   ASN A 288      24.792   0.745  27.656  1.00  9.49           O
ATOM   2270  CB  ASN A 288      25.600   1.486  30.670  1.00 10.76           C
ATOM   2271  CG  ASN A 288      24.769   2.617  30.086  1.00 11.24           C
ATOM   2272  OD1 ASN A 288      25.287   3.716  29.875  1.00 12.11           O
ATOM   2273  ND2 ASN A 288      23.482   2.386  29.850  1.00 10.26           N
ATOM   2274  N   ALA A 289      24.718  -1.229  28.736  1.00 10.94           N
ATOM   2275  CA  ALA A 289      23.916  -1.985  27.747  1.00 11.36           C
ATOM   2276  C   ALA A 289      22.674  -1.181  27.345  1.00 11.81           C
ATOM   2277  O   ALA A 289      22.364  -1.149  26.118  1.00 12.00           O
ATOM   2278  CB  ALA A 289      23.547  -3.354  28.298  1.00 11.02           C
ATOM   2279  N   PHE A 290      21.992  -0.568  28.322  1.00 12.02           N
ATOM   2280  CA  PHE A 290      20.695   0.121  28.103  1.00 12.01           C
ATOM   2281  C   PHE A 290      20.929   1.287  27.144  1.00 11.98           C
ATOM   2282  O   PHE A 290      20.294   1.337  26.098  1.00 12.91           O
ATOM   2283  CB  PHE A 290      20.044   0.564  29.416  1.00 12.23           C
ATOM   2284  CG  PHE A 290      18.716   1.235  29.192  1.00 12.18           C
ATOM   2285  CD1 PHE A 290      17.563   0.480  29.054  1.00 12.33           C
ATOM   2286  CD2 PHE A 290      18.632   2.612  29.037  1.00 12.29           C
ATOM   2287  CE1 PHE A 290      16.345   1.098  28.796  1.00 12.63           C
ATOM   2288  CE2 PHE A 290      17.415   3.231  28.780  1.00 12.33           C
ATOM   2289  CZ  PHE A 290      16.275   2.472  28.663  1.00 12.62           C
ATOM   2290  N   SER A 291      21.844   2.185  27.471  1.00 12.46           N
ATOM   2291  CA  SER A 291      22.221   3.325  26.596  1.00 12.89           C
ATOM   2292  C   SER A 291      22.622   2.803  25.208  1.00 12.99           C
ATOM   2293  O   SER A 291      22.138   3.356  24.213  1.00 13.55           O
ATOM   2294  CB  SER A 291      23.312   4.165  27.205  1.00 12.90           C
ATOM   2295  OG  SER A 291      22.845   4.768  28.396  1.00 13.61           O
ATOM   2296  N   ALA A 292      23.474   1.787  25.127  1.00 13.08           N
ATOM   2297  CA  ALA A 292      24.066   1.337  23.843  1.00 13.94           C
ATOM   2298  C   ALA A 292      22.932   0.863  22.919  1.00 14.51           C
ATOM   2299  O   ALA A 292      23.023   1.108  21.694  1.00 14.64           O
ATOM   2300  CB  ALA A 292      25.134   0.274  24.052  1.00 13.31           C
ATOM   2301  N   VAL A 293      21.894   0.239  23.481  1.00 15.12           N
ATOM   2302  CA  VAL A 293      20.779  -0.366  22.687  1.00 16.13           C
ATOM   2303  C   VAL A 293      19.676   0.672  22.457  1.00 16.55           C
ATOM   2304  O   VAL A 293      19.183   0.764  21.323  1.00 16.67           O
ATOM   2305  CB  VAL A 293      20.208  -1.632  23.358  1.00 15.45           C
ATOM   2306  CG1 VAL A 293      19.025  -2.178  22.587  1.00 15.37           C
ATOM   2307  CG2 VAL A 293      21.267  -2.702  23.511  1.00 15.37           C
ATOM   2308  N   VAL A 294      19.303   1.412  23.499  1.00 17.36           N
ATOM   2309  CA  VAL A 294      17.970   2.072  23.569  1.00 18.57           C
ATOM   2310  C   VAL A 294      18.094   3.591  23.361  1.00 19.46           C
ATOM   2311  O   VAL A 294      17.067   4.203  23.014  1.00 22.40           O
ATOM   2312  CB  VAL A 294      17.266   1.709  24.890  1.00 18.32           C
ATOM   2313  CG1 VAL A 294      15.979   2.493  25.085  1.00 18.60           C
ATOM   2314  CG2 VAL A 294      16.996   0.213  24.994  1.00 17.65           C
ATOM   2315  N   CYS A 295      19.272   4.192  23.517  1.00 18.46           N
ATOM   2316  CA  CYS A 295      19.404   5.668  23.615  1.00 18.45           C
ATOM   2317  C   CYS A 295      20.432   6.239  22.630  1.00 19.72           C
ATOM   2318  O   CYS A 295      20.117   7.266  21.973  1.00 19.41           O
ATOM   2319  CB  CYS A 295      19.786   6.043  25.038  1.00 18.28           C
ATOM   2320  SG  CYS A 295      18.557   5.501  26.253  1.00 17.91           S
ATOM   2321  N   ALA A 296      21.635   5.651  22.570  1.00 19.78           N
ATOM   2322  CA  ALA A 296      22.789   6.192  21.821  1.00 18.94           C
ATOM   2323  C   ALA A 296      22.494   6.191  20.323  1.00 19.32           C
ATOM   2324  O   ALA A 296      22.737   7.202  19.669  1.00 20.64           O
ATOM   2325  CB  ALA A 296      24.046   5.440  22.172  1.00 18.17           C
ATOM   2326  N   PRO A 297      21.996   5.086  19.711  1.00 19.67           N
ATOM   2327  CA  PRO A 297      21.733   5.068  18.269  1.00 18.77           C
ATOM   2328  C   PRO A 297      20.850   6.257  17.885  1.00 17.74           C
ATOM   2329  O   PRO A 297      21.151   6.951  16.923  1.00 18.05           O
ATOM   2330  CB  PRO A 297      21.046   3.720  18.014  1.00 18.98           C
ATOM   2331  CG  PRO A 297      21.595   2.837  19.131  1.00 19.95           C
ATOM   2332  CD  PRO A 297      21.713   3.774  20.324  1.00 20.39           C
ATOM   2333  N   PHE A 298      19.814   6.504  18.674  1.00 16.88           N
ATOM   2334  CA  PHE A 298      18.955   7.700  18.496  1.00 16.32           C
ATOM   2335  C   PHE A 298      19.766   8.991  18.634  1.00 15.23           C
ATOM   2336  O   PHE A 298      19.790   9.774  17.672  1.00 15.97           O
ATOM   2337  CB  PHE A 298      17.802   7.725  19.487  1.00 16.33           C
ATOM   2338  CG  PHE A 298      16.908   8.893  19.216  1.00 16.68           C
ATOM   2339  CD1 PHE A 298      16.057   8.874  18.117  1.00 16.71           C
ATOM   2340  CD2 PHE A 298      16.984  10.033  19.995  1.00 16.99           C
ATOM   2341  CE1 PHE A 298      15.240   9.954  17.842  1.00 16.65           C
ATOM   2342  CE2 PHE A 298      16.164  11.117  19.718  1.00 17.64           C
ATOM   2343  CZ  PHE A 298      15.294  11.073  18.647  1.00 17.39           C
ATOM   2344  N   LEU A 299      20.424   9.200  19.773  1.00 14.39           N
ATOM   2345  CA  LEU A 299      21.145  10.468  20.074  1.00 14.02           C
ATOM   2346  C   LEU A 299      22.082  10.824  18.930  1.00 13.94           C
ATOM   2347  O   LEU A 299      22.089  11.986  18.562  1.00 14.72           O
ATOM   2348  CB  LEU A 299      21.909  10.350  21.391  1.00 13.68           C
ATOM   2349  CG  LEU A 299      21.051  10.637  22.617  1.00 13.77           C
ATOM   2350  CD1 LEU A 299      21.599   9.962  23.862  1.00 13.69           C
ATOM   2351  CD2 LEU A 299      20.922  12.132  22.813  1.00 14.02           C
ATOM   2352  N   GLY A 300      22.806   9.854  18.387  1.00 14.54           N
ATOM   2353  CA  GLY A 300      23.880  10.079  17.404  1.00 15.60           C
ATOM   2354  C   GLY A 300      23.405   9.960  15.965  1.00 16.56           C
ATOM   2355  O   GLY A 300      24.275   9.825  15.092  1.00 17.30           O
ATOM   2356  N   SER A 301      22.093  10.016  15.704  1.00 17.05           N
ATOM   2357  CA  SER A 301      21.530  10.182  14.331  1.00 18.32           C
ATOM   2358  C   SER A 301      20.379  11.215  14.268  1.00 19.80           C
ATOM   2359  O   SER A 301      20.074  11.648  13.138  1.00 20.69           O
ATOM   2360  CB  SER A 301      21.077   8.881  13.782  1.00 17.09           C
ATOM   2361  OG  SER A 301      19.849   8.528  14.387  1.00 16.67           O
ATOM   2362  N   TYR A 302      19.748  11.585  15.392  1.00 20.20           N
ATOM   2363  CA  TYR A 302      18.686  12.621  15.451  1.00 22.01           C
ATOM   2364  C   TYR A 302      19.226  13.982  14.971  1.00 24.84           C
ATOM   2365  O   TYR A 302      20.205  14.483  15.554  1.00 26.98           O
ATOM   2366  CB  TYR A 302      18.117  12.759  16.865  1.00 21.06           C
ATOM   2367  CG  TYR A 302      16.996  13.766  16.937  1.00 20.85           C
ATOM   2368  CD1 TYR A 302      15.720  13.418  16.514  1.00 20.95           C
ATOM   2369  CD2 TYR A 302      17.209  15.071  17.353  1.00 19.72           C
ATOM   2370  CE1 TYR A 302      14.671  14.322  16.544  1.00 20.00           C
ATOM   2371  CE2 TYR A 302      16.172  15.989  17.380  1.00 20.01           C
ATOM   2372  CZ  TYR A 302      14.899  15.616  16.966  1.00 20.22           C
ATOM   2373  OH  TYR A 302      13.845  16.488  16.965  1.00 19.38           O
ATOM   2374  N   ARG A 303      18.588  14.571  13.952  1.00 29.05           N
ATOM   2375  CA  ARG A 303      18.906  15.922  13.396  1.00 32.05           C
ATOM   2376  C   ARG A 303      17.641  16.793  13.357  1.00 34.45           C
ATOM   2377  O   ARG A 303      16.548  16.277  13.043  1.00 32.25           O
ATOM   2378  CB  ARG A 303      19.491  15.822  11.982  1.00 31.97           C
ATOM   2379  CG  ARG A 303      20.936  15.351  11.914  1.00 33.86           C
ATOM   2380  CD  ARG A 303      21.454  15.257  10.487  1.00 37.93           C
ATOM   2381  NE  ARG A 303      22.856  14.829  10.361  1.00 41.73           N
ATOM   2382  CZ  ARG A 303      23.296  13.557  10.374  1.00 43.09           C
ATOM   2383  NH1 ARG A 303      22.453  12.541  10.545  1.00 39.42           N
ATOM   2384  NH2 ARG A 303      24.596  13.318  10.240  1.00 41.81           N
ATOM   2385  N   GLU A 304      17.793  18.079  13.674  1.00 42.75           N
ATOM   2386  CA  GLU A 304      16.806  19.158  13.356  1.00 50.64           C
ATOM   2387  C   GLU A 304      17.595  20.399  12.943  1.00 51.19           C
ATOM   2388  O   GLU A 304      18.129  21.113  13.787  1.00 48.51           O
ATOM   2389  CB  GLU A 304      15.848  19.437  14.523  1.00 53.52           C
ATOM   2390  CG  GLU A 304      14.498  18.748  14.392  1.00 54.62           C
ATOM   2391  CD  GLU A 304      13.597  19.325  13.311  1.00 55.08           C
ATOM   2392  OE1 GLU A 304      14.051  20.261  12.599  1.00 54.79           O
ATOM   2393  OE2 GLU A 304      12.448  18.839  13.179  1.00 50.33           O
ATOM   2394  N   PRO A 305      17.686  20.694  11.627  1.00 57.50           N
ATOM   2395  CA  PRO A 305      18.598  21.727  11.137  1.00 56.49           C
ATOM   2396  C   PRO A 305      18.072  23.136  11.461  1.00 52.71           C
ATOM   2397  O   PRO A 305      18.893  24.041  11.554  1.00 46.58           O
ATOM   2398  CB  PRO A 305      18.595  21.457   9.626  1.00 62.06           C
ATOM   2399  CG  PRO A 305      17.171  20.994   9.351  1.00 61.57           C
ATOM   2400  CD  PRO A 305      16.828  20.145  10.558  1.00 60.06           C
ATOM   2401  N   THR A 306      16.737  23.250  11.619  1.00 50.33           N
ATOM   2402  CA  THR A 306      15.953  24.464  11.999  1.00 46.41           C
ATOM   2403  C   THR A 306      16.230  24.874  13.455  1.00 47.73           C
ATOM   2404  O   THR A 306      16.199  26.096  13.738  1.00 46.33           O
ATOM   2405  CB  THR A 306      14.443  24.218  11.859  1.00 44.64           C
ATOM   2406  OG1 THR A 306      14.153  23.048  12.633  1.00 38.33           O
ATOM   2407  CG2 THR A 306      13.984  24.082  10.416  1.00 42.41           C
ATOM   2408  N   LEU A 307      16.470  23.901  14.348  1.00 48.38           N
ATOM   2409  CA  LEU A 307      16.680  24.133  15.807  1.00 44.11           C
ATOM   2410  C   LEU A 307      18.179  24.169  16.111  1.00 39.81           C
ATOM   2411  O   LEU A 307      18.529  24.267  17.294  1.00 45.01           O
ATOM   2412  CB  LEU A 307      15.948  23.045  16.602  1.00 41.47           C
ATOM   2413  CG  LEU A 307      14.494  22.832  16.181  1.00 42.09           C
ATOM   2414  CD1 LEU A 307      13.873  21.655  16.919  1.00 42.37           C
ATOM   2415  CD2 LEU A 307      13.669  24.098  16.384  1.00 40.90           C
ATOM   2416  N   GLY A 308      19.020  24.143  15.076  1.00 38.33           N
ATOM   2417  CA  GLY A 308      20.490  24.230  15.189  1.00 39.42           C
ATOM   2418  C   GLY A 308      21.096  22.866  15.461  1.00 37.26           C
ATOM   2419  O   GLY A 308      22.347  22.764  15.466  1.00 37.03           O
ATOM   2420  N   ILE A 309      20.231  21.861  15.648  1.00 35.32           N
ATOM   2421  CA  ILE A 309      20.600  20.459  15.996  1.00 35.32           C
ATOM   2422  C   ILE A 309      21.157  19.784  14.737  1.00 33.63           C
ATOM   2423  O   ILE A 309      20.383  19.151  14.000  1.00 30.69           O
ATOM   2424  CB  ILE A 309      19.401  19.703  16.603  1.00 35.16           C
ATOM   2425  CG1 ILE A 309      18.882  20.405  17.862  1.00 37.75           C
ATOM   2426  CG2 ILE A 309      19.773  18.255  16.884  1.00 35.17           C
ATOM   2427  CD1 ILE A 309      17.642  19.772  18.481  1.00 39.03           C
ATOM   2428  N   ASP A 310      22.463  19.944  14.525  1.00 32.78           N
ATOM   2429  CA  ASP A 310      23.228  19.448  13.358  1.00 33.69           C
ATOM   2430  C   ASP A 310      24.248  18.418  13.873  1.00 33.33           C
ATOM   2431  O   ASP A 310      23.958  17.772  14.879  1.00 28.19           O
ATOM   2432  CB  ASP A 310      23.846  20.647  12.632  1.00 35.44           C
ATOM   2433  CG  ASP A 310      24.891  21.371  13.464  1.00 37.77           C
ATOM   2434  OD1 ASP A 310      24.947  21.122  14.681  1.00 39.11           O
ATOM   2435  OD2 ASP A 310      25.660  22.155  12.888  1.00 42.13           O
ATOM   2436  N   ASP A 311      25.419  18.304  13.236  1.00 34.20           N
ATOM   2437  CA  ASP A 311      26.412  17.225  13.490  1.00 34.09           C
ATOM   2438  C   ASP A 311      27.108  17.447  14.840  1.00 29.88           C
ATOM   2439  O   ASP A 311      27.634  16.481  15.393  1.00 28.22           O
ATOM   2440  CB  ASP A 311      27.431  17.120  12.344  1.00 37.39           C
ATOM   2441  CG  ASP A 311      26.800  16.927  10.972  1.00 41.23           C
ATOM   2442  OD1 ASP A 311      26.184  17.906  10.491  1.00 48.42           O
ATOM   2443  OD2 ASP A 311      26.893  15.794  10.406  1.00 38.85           O
ATOM   2444  N   ARG A 312      27.137  18.669  15.358  1.00 28.26           N
ATOM   2445  CA  ARG A 312      27.855  18.958  16.629  1.00 28.12           C
ATOM   2446  C   ARG A 312      27.118  18.261  17.787  1.00 22.27           C
ATOM   2447  O   ARG A 312      27.703  18.138  18.874  1.00 19.22           O
ATOM   2448  CB  ARG A 312      27.979  20.473  16.864  1.00 33.15           C
ATOM   2449  CG  ARG A 312      28.745  21.260  15.801  1.00 35.97           C
ATOM   2450  CD  ARG A 312      28.756  22.778  16.065  1.00 41.12           C
ATOM   2451  NE  ARG A 312      27.508  23.312  16.650  1.00 46.45           N
ATOM   2452  CZ  ARG A 312      26.478  23.886  15.989  1.00 48.67           C
ATOM   2453  NH1 ARG A 312      26.513  24.060  14.673  1.00 49.06           N
ATOM   2454  NH2 ARG A 312      25.407  24.292  16.662  1.00 43.98           N
ATOM   2455  N   TRP A 313      25.873  17.830  17.549  1.00 19.20           N
ATOM   2456  CA  TRP A 313      24.925  17.302  18.564  1.00 17.46           C
ATOM   2457  C   TRP A 313      24.940  15.766  18.620  1.00 16.90           C
ATOM   2458  O   TRP A 313      24.245  15.209  19.483  1.00 16.15           O
ATOM   2459  CB  TRP A 313      23.516  17.817  18.258  1.00 17.14           C
ATOM   2460  CG  TRP A 313      23.251  19.216  18.712  1.00 17.86           C
ATOM   2461  CD1 TRP A 313      23.517  20.373  18.038  1.00 17.83           C
ATOM   2462  CD2 TRP A 313      22.636  19.606  19.952  1.00 18.42           C
ATOM   2463  NE1 TRP A 313      23.125  21.453  18.778  1.00 17.91           N
ATOM   2464  CE2 TRP A 313      22.581  21.017  19.957  1.00 18.46           C
ATOM   2465  CE3 TRP A 313      22.130  18.907  21.056  1.00 18.07           C
ATOM   2466  CZ2 TRP A 313      22.062  21.735  21.038  1.00 18.79           C
ATOM   2467  CZ3 TRP A 313      21.595  19.616  22.111  1.00 18.37           C
ATOM   2468  CH2 TRP A 313      21.555  21.013  22.097  1.00 18.84           C
ATOM   2469  N   LEU A 314      25.656  15.095  17.714  1.00 16.90           N
ATOM   2470  CA  LEU A 314      25.545  13.626  17.497  1.00 16.56           C
ATOM   2471  C   LEU A 314      26.424  12.861  18.486  1.00 15.94           C
ATOM   2472  O   LEU A 314      26.016  11.767  18.890  1.00 17.16           O
ATOM   2473  CB  LEU A 314      25.913  13.300  16.053  1.00 16.02           C
ATOM   2474  CG  LEU A 314      24.958  13.883  15.023  1.00 16.55           C
ATOM   2475  CD1 LEU A 314      25.383  13.520  13.587  1.00 15.63           C
ATOM   2476  CD2 LEU A 314      23.526  13.413  15.314  1.00 16.88           C
ATOM   2477  N   GLU A 315      27.579  13.399  18.848  1.00 15.59           N
ATOM   2478  CA  GLU A 315      28.446  12.800  19.885  1.00 16.17           C
ATOM   2479  C   GLU A 315      27.711  12.864  21.218  1.00 15.37           C
ATOM   2480  O   GLU A 315      27.190  13.928  21.543  1.00 16.68           O
ATOM   2481  CB  GLU A 315      29.770  13.544  19.999  1.00 17.73           C
ATOM   2482  CG  GLU A 315      30.752  12.865  20.933  1.00 19.24           C
ATOM   2483  CD  GLU A 315      32.099  13.554  20.929  1.00 21.23           C
ATOM   2484  OE1 GLU A 315      32.117  14.733  20.536  1.00 24.36           O
ATOM   2485  OE2 GLU A 315      33.122  12.924  21.317  1.00 23.25           O
ATOM   2486  N   ASN A 316      27.708  11.770  21.969  1.00 14.53           N
ATOM   2487  CA  ASN A 316      26.832  11.600  23.152  1.00 13.64           C
ATOM   2488  C   ASN A 316      27.482  10.638  24.157  1.00 12.77           C
ATOM   2489  O   ASN A 316      28.292   9.810  23.741  1.00 12.19           O
ATOM   2490  CB  ASN A 316      25.439  11.189  22.675  1.00 13.69           C
ATOM   2491  CG  ASN A 316      25.377   9.796  22.094  1.00 13.25           C
ATOM   2492  OD1 ASN A 316      25.470   8.838  22.851  1.00 14.15           O
ATOM   2493  ND2 ASN A 316      25.174   9.669  20.790  1.00 12.29           N
ATOM   2494  N   ASP A 317      27.129  10.760  25.440  1.00 12.21           N
ATOM   2495  CA  ASP A 317      27.687   9.924  26.535  1.00 11.88           C
ATOM   2496  C   ASP A 317      26.719   8.798  26.867  1.00 12.07           C
ATOM   2497  O   ASP A 317      26.817   8.268  27.996  1.00 12.83           O
ATOM   2498  CB  ASP A 317      27.939  10.719  27.808  1.00 11.66           C
ATOM   2499  CG  ASP A 317      26.689  11.100  28.577  1.00 11.40           C
ATOM   2500  OD1 ASP A 317      25.593  10.822  28.097  1.00 11.26           O
ATOM   2501  OD2 ASP A 317      26.839  11.679  29.657  1.00 11.60           O
ATOM   2502  N   GLY A 318      25.835   8.474  25.922  1.00 11.61           N
ATOM   2503  CA  GLY A 318      24.782   7.466  26.075  1.00 11.68           C
ATOM   2504  C   GLY A 318      23.434   8.115  26.311  1.00 11.82           C
ATOM   2505  O   GLY A 318      22.389   7.461  26.030  1.00 12.72           O
ATOM   2506  N   ILE A 319      23.427   9.326  26.862  1.00 10.86           N
ATOM   2507  CA  ILE A 319      22.197   9.922  27.445  1.00 10.42           C
ATOM   2508  C   ILE A 319      22.099  11.392  27.031  1.00  9.93           C
ATOM   2509  O   ILE A 319      20.979  11.817  26.785  1.00  9.99           O
ATOM   2510  CB  ILE A 319      22.182   9.773  28.980  1.00 10.79           C
ATOM   2511  CG1 ILE A 319      22.257   8.313  29.428  1.00 10.71           C
ATOM   2512  CG2 ILE A 319      20.973  10.497  29.592  1.00 10.82           C
ATOM   2513  CD1 ILE A 319      20.925   7.626  29.469  1.00 10.89           C
ATOM   2514  N   VAL A 320      23.214  12.123  27.019  1.00  9.26           N
ATOM   2515  CA  VAL A 320      23.273  13.584  26.733  1.00  8.96           C
ATOM   2516  C   VAL A 320      24.236  13.831  25.565  1.00  8.85           C
ATOM   2517  O   VAL A 320      25.346  13.228  25.557  1.00  8.58           O
ATOM   2518  CB  VAL A 320      23.700  14.361  27.987  1.00  8.94           C
ATOM   2519  CG1 VAL A 320      23.667  15.864  27.774  1.00  8.86           C
ATOM   2520  CG2 VAL A 320      22.845  13.969  29.180  1.00  9.09           C
ATOM   2521  N   ASN A 321      23.788  14.654  24.604  1.00  8.37           N
ATOM   2522  CA  ASN A 321      24.595  15.218  23.493  1.00  7.91           C
ATOM   2523  C   ASN A 321      25.779  15.968  24.127  1.00  7.91           C
ATOM   2524  O   ASN A 321      25.531  16.991  24.804  1.00  7.87           O
ATOM   2525  CB  ASN A 321      23.755  16.153  22.607  1.00  7.76           C
ATOM   2526  CG  ASN A 321      22.363  15.653  22.272  1.00  7.62           C
ATOM   2527  OD1 ASN A 321      21.436  15.770  23.063  1.00  7.40           O
ATOM   2528  ND2 ASN A 321      22.181  15.147  21.066  1.00  7.77           N
ATOM   2529  N   THR A 322      27.017  15.525  23.894  1.00  7.80           N
ATOM   2530  CA  THR A 322      28.256  16.079  24.506  1.00  7.67           C
ATOM   2531  C   THR A 322      28.341  17.606  24.390  1.00  7.74           C
ATOM   2532  O   THR A 322      28.819  18.240  25.353  1.00  7.70           O
ATOM   2533  CB  THR A 322      29.474  15.451  23.844  1.00  7.79           C
ATOM   2534  OG1 THR A 322      29.329  14.050  24.093  1.00  7.95           O
ATOM   2535  CG2 THR A 322      30.782  16.007  24.361  1.00  7.88           C
ATOM   2536  N   VAL A 323      27.929  18.168  23.251  1.00  7.77           N
ATOM   2537  CA  VAL A 323      27.954  19.627  22.934  1.00  7.82           C
ATOM   2538  C   VAL A 323      27.183  20.398  24.019  1.00  8.14           C
ATOM   2539  O   VAL A 323      27.588  21.480  24.362  1.00  8.20           O
ATOM   2540  CB  VAL A 323      27.399  19.887  21.514  1.00  7.67           C
ATOM   2541  CG1 VAL A 323      25.876  19.758  21.431  1.00  7.52           C
ATOM   2542  CG2 VAL A 323      27.861  21.223  20.960  1.00  7.54           C
ATOM   2543  N   SER A 324      26.123  19.839  24.581  1.00  8.84           N
ATOM   2544  CA  SER A 324      25.255  20.485  25.610  1.00  9.39           C
ATOM   2545  C   SER A 324      25.962  20.649  26.976  1.00  9.75           C
ATOM   2546  O   SER A 324      25.350  21.237  27.886  1.00  9.97           O
ATOM   2547  CB  SER A 324      23.981  19.649  25.752  1.00  9.54           C
ATOM   2548  OG  SER A 324      22.967  20.289  26.509  1.00  9.54           O
ATOM   2549  N   MET A 325      27.181  20.150  27.160  1.00 10.35           N
ATOM   2550  CA  MET A 325      27.732  19.838  28.505  1.00 11.18           C
ATOM   2551  C   MET A 325      28.755  20.867  29.005  1.00 12.05           C
ATOM   2552  O   MET A 325      28.942  20.940  30.233  1.00 13.01           O
ATOM   2553  CB  MET A 325      28.439  18.485  28.496  1.00 11.43           C
ATOM   2554  CG  MET A 325      27.541  17.312  28.210  1.00 11.75           C
ATOM   2555  SD  MET A 325      28.532  15.791  28.319  1.00 12.11           S
ATOM   2556  CE  MET A 325      27.339  14.596  27.718  1.00 12.32           C
ATOM   2557  N   ASN A 326      29.455  21.587  28.131  1.00 13.04           N
ATOM   2558  CA  ASN A 326      30.596  22.444  28.562  1.00 13.46           C
ATOM   2559  C   ASN A 326      30.052  23.659  29.322  1.00 13.32           C
ATOM   2560  O   ASN A 326      30.829  24.251  30.083  1.00 13.51           O
ATOM   2561  CB  ASN A 326      31.491  22.841  27.385  1.00 13.91           C
ATOM   2562  CG  ASN A 326      30.741  23.566  26.295  1.00 14.48           C
ATOM   2563  OD1 ASN A 326      29.516  23.497  26.227  1.00 15.07           O
ATOM   2564  ND2 ASN A 326      31.467  24.282  25.458  1.00 15.35           N
ATOM   2565  N   GLY A 327      28.764  23.985  29.126  1.00 13.17           N
ATOM   2566  CA  GLY A 327      28.018  25.067  29.806  1.00 12.60           C
ATOM   2567  C   GLY A 327      26.806  25.518  28.986  1.00 12.08           C
ATOM   2568  O   GLY A 327      26.621  25.083  27.840  1.00 12.20           O
ATOM   2569  N   PRO A 328      25.924  26.378  29.547  1.00 11.25           N
ATOM   2570  CA  PRO A 328      24.755  26.865  28.807  1.00 11.11           C
ATOM   2571  C   PRO A 328      25.152  27.767  27.627  1.00 11.18           C
ATOM   2572  O   PRO A 328      26.067  28.578  27.759  1.00 11.05           O
ATOM   2573  CB  PRO A 328      23.910  27.622  29.846  1.00 10.75           C
ATOM   2574  CG  PRO A 328      24.833  27.869  31.030  1.00 10.72           C
ATOM   2575  CD  PRO A 328      25.976  26.877  30.925  1.00 10.95           C
ATOM   2576  N   LYS A 329      24.460  27.621  26.496  1.00 11.44           N
ATOM   2577  CA  LYS A 329      24.710  28.449  25.290  1.00 11.65           C
ATOM   2578  C   LYS A 329      23.390  28.884  24.664  1.00 12.96           C
ATOM   2579  O   LYS A 329      23.161  30.100  24.475  1.00 12.43           O
ATOM   2580  CB  LYS A 329      25.535  27.645  24.297  1.00 10.93           C
ATOM   2581  CG  LYS A 329      26.976  27.410  24.713  1.00 10.56           C
ATOM   2582  CD  LYS A 329      27.723  26.508  23.746  1.00 10.40           C
ATOM   2583  CE  LYS A 329      27.181  25.096  23.676  1.00 10.02           C
ATOM   2584  NZ  LYS A 329      27.271  24.433  24.994  1.00  9.97           N
ATOM   2585  N   ARG A 330      22.561  27.908  24.326  1.00 15.54           N
ATOM   2586  CA  ARG A 330      21.235  28.173  23.722  1.00 17.04           C
ATOM   2587  C   ARG A 330      20.446  28.937  24.785  1.00 15.84           C
ATOM   2588  O   ARG A 330      20.095  28.338  25.817  1.00 14.60           O
ATOM   2589  CB  ARG A 330      20.642  26.868  23.165  1.00 19.32           C
ATOM   2590  CG  ARG A 330      21.434  26.342  21.972  1.00 21.10           C
ATOM   2591  CD  ARG A 330      20.843  25.161  21.216  1.00 23.95           C
ATOM   2592  NE  ARG A 330      19.693  25.528  20.398  1.00 26.12           N
ATOM   2593  CZ  ARG A 330      18.426  25.593  20.828  1.00 27.99           C
ATOM   2594  NH1 ARG A 330      18.108  25.280  22.079  1.00 26.99           N
ATOM   2595  NH2 ARG A 330      17.473  25.988  19.991  1.00 29.64           N
ATOM   2596  N   GLY A 331      20.335  30.251  24.566  1.00 15.66           N
ATOM   2597  CA  GLY A 331      19.551  31.201  25.373  1.00 15.24           C
ATOM   2598  C   GLY A 331      20.363  31.825  26.483  1.00 15.28           C
ATOM   2599  O   GLY A 331      19.723  32.379  27.409  1.00 16.00           O
ATOM   2600  N   SER A 332      21.700  31.772  26.391  1.00 15.80           N
ATOM   2601  CA  SER A 332      22.642  32.179  27.472  1.00 16.32           C
ATOM   2602  C   SER A 332      23.674  33.213  27.011  1.00 17.17           C
ATOM   2603  O   SER A 332      24.182  33.113  25.870  1.00 17.76           O
ATOM   2604  CB  SER A 332      23.349  31.000  28.064  1.00 15.91           C
ATOM   2605  OG  SER A 332      24.018  31.394  29.253  1.00 15.72           O
ATOM   2606  N   SER A 333      23.980  34.142  27.919  1.00 18.76           N
ATOM   2607  CA  SER A 333      25.047  35.176  27.824  1.00 20.30           C
ATOM   2608  C   SER A 333      26.196  34.792  28.767  1.00 20.54           C
ATOM   2609  O   SER A 333      27.124  35.583  28.930  1.00 21.02           O
ATOM   2610  CB  SER A 333      24.491  36.529  28.198  1.00 20.93           C
ATOM   2611  OG  SER A 333      24.176  36.554  29.598  1.00 21.63           O
ATOM   2612  N   ASP A 334      26.101  33.640  29.422  1.00 20.31           N
ATOM   2613  CA  ASP A 334      27.216  33.082  30.217  1.00 20.77           C
ATOM   2614  C   ASP A 334      28.402  32.858  29.275  1.00 21.65           C
ATOM   2615  O   ASP A 334      28.172  32.570  28.084  1.00 19.63           O
ATOM   2616  CB  ASP A 334      26.784  31.804  30.941  1.00 20.81           C
ATOM   2617  CG  ASP A 334      25.916  32.072  32.159  1.00 20.82           C
ATOM   2618  OD1 ASP A 334      25.349  33.180  32.242  1.00 22.12           O
ATOM   2619  OD2 ASP A 334      25.819  31.180  33.014  1.00 19.62           O
ATOM   2620  N   ARG A 335      29.621  32.996  29.801  1.00 23.80           N
ATOM   2621  CA  ARG A 335      30.881  32.830  29.037  1.00 26.66           C
ATOM   2622  C   ARG A 335      31.463  31.443  29.320  1.00 24.66           C
ATOM   2623  O   ARG A 335      31.336  30.963  30.479  1.00 22.47           O
ATOM   2624  CB  ARG A 335      31.888  33.914  29.430  1.00 32.26           C
ATOM   2625  CG  ARG A 335      31.700  35.247  28.721  1.00 38.44           C
ATOM   2626  CD  ARG A 335      32.903  36.121  29.026  1.00 44.29           C
ATOM   2627  NE  ARG A 335      34.117  35.483  28.505  1.00 50.88           N
ATOM   2628  CZ  ARG A 335      35.362  35.691  28.941  1.00 49.36           C
ATOM   2629  NH1 ARG A 335      35.597  36.536  29.931  1.00 47.81           N
ATOM   2630  NH2 ARG A 335      36.370  35.045  28.376  1.00 46.92           N
ATOM   2631  N   ILE A 336      32.124  30.855  28.316  1.00 22.77           N
ATOM   2632  CA  ILE A 336      32.698  29.478  28.386  1.00 21.28           C
ATOM   2633  C   ILE A 336      34.153  29.536  27.946  1.00 21.61           C
ATOM   2634  O   ILE A 336      34.358  29.645  26.738  1.00 22.25           O
ATOM   2635  CB  ILE A 336      31.874  28.501  27.526  1.00 18.86           C
ATOM   2636  CG1 ILE A 336      30.412  28.457  27.992  1.00 18.26           C
ATOM   2637  CG2 ILE A 336      32.519  27.125  27.536  1.00 17.98           C
ATOM   2638  CD1 ILE A 336      29.537  27.498  27.226  1.00 18.37           C
ATOM   2639  N   VAL A 337      35.102  29.449  28.886  1.00 21.99           N
ATOM   2640  CA  VAL A 337      36.562  29.586  28.599  1.00 23.04           C
ATOM   2641  C   VAL A 337      37.235  28.233  28.821  1.00 24.32           C
ATOM   2642  O   VAL A 337      37.197  27.706  29.925  1.00 23.95           O
ATOM   2643  CB  VAL A 337      37.221  30.705  29.429  1.00 22.10           C
ATOM   2644  CG1 VAL A 337      36.446  31.997  29.303  1.00 22.93           C
ATOM   2645  CG2 VAL A 337      37.393  30.348  30.891  1.00 21.58           C
ATOM   2646  N   PRO A 338      37.851  27.619  27.779  1.00 26.25           N
ATOM   2647  CA  PRO A 338      38.555  26.348  27.949  1.00 25.74           C
ATOM   2648  C   PRO A 338      39.708  26.521  28.941  1.00 25.29           C
ATOM   2649  O   PRO A 338      40.397  27.507  28.837  1.00 27.55           O
ATOM   2650  CB  PRO A 338      39.026  25.962  26.538  1.00 25.63           C
ATOM   2651  CG  PRO A 338      38.976  27.254  25.759  1.00 25.40           C
ATOM   2652  CD  PRO A 338      37.861  28.070  26.376  1.00 25.87           C
ATOM   2653  N   TYR A 339      39.839  25.561  29.856  1.00 23.41           N
ATOM   2654  CA  TYR A 339      40.670  25.601  31.081  1.00 24.10           C
ATOM   2655  C   TYR A 339      42.136  25.768  30.698  1.00 24.93           C
ATOM   2656  O   TYR A 339      42.611  25.000  29.884  1.00 27.34           O
ATOM   2657  CB  TYR A 339      40.443  24.317  31.878  1.00 24.53           C
ATOM   2658  CG  TYR A 339      41.377  24.091  33.039  1.00 24.36           C
ATOM   2659  CD1 TYR A 339      41.452  24.987  34.096  1.00 23.69           C
ATOM   2660  CD2 TYR A 339      42.180  22.959  33.091  1.00 24.87           C
ATOM   2661  CE1 TYR A 339      42.311  24.776  35.166  1.00 23.77           C
ATOM   2662  CE2 TYR A 339      43.044  22.736  34.154  1.00 24.27           C
ATOM   2663  CZ  TYR A 339      43.100  23.638  35.199  1.00 23.00           C
ATOM   2664  OH  TYR A 339      43.929  23.384  36.243  1.00 22.41           O
ATOM   2665  N   ASP A 340      42.816  26.734  31.306  1.00 26.44           N
ATOM   2666  CA  ASP A 340      44.179  27.199  30.934  1.00 28.46           C
ATOM   2667  C   ASP A 340      45.074  27.155  32.170  1.00 26.91           C
ATOM   2668  O   ASP A 340      46.028  27.933  32.209  1.00 31.65           O
ATOM   2669  CB  ASP A 340      44.142  28.646  30.414  1.00 31.03           C
ATOM   2670  CG  ASP A 340      43.531  29.638  31.411  1.00 33.30           C
ATOM   2671  OD1 ASP A 340      43.559  29.357  32.655  1.00 31.45           O
ATOM   2672  OD2 ASP A 340      43.001  30.676  30.949  1.00 33.68           O
ATOM   2673  N   GLY A 341      44.712  26.366  33.176  1.00 25.00           N
ATOM   2674  CA  GLY A 341      45.516  26.152  34.390  1.00 24.62           C
ATOM   2675  C   GLY A 341      45.103  27.069  35.520  1.00 24.56           C
ATOM   2676  O   GLY A 341      45.534  26.803  36.660  1.00 24.03           O
ATOM   2677  N   THR A 342      44.312  28.109  35.224  1.00 24.92           N
ATOM   2678  CA  THR A 342      43.767  29.074  36.228  1.00 24.21           C
ATOM   2679  C   THR A 342      42.221  29.087  36.172  1.00 22.79           C
ATOM   2680  O   THR A 342      41.654  29.423  35.107  1.00 21.93           O
ATOM   2681  CB  THR A 342      44.351  30.481  36.032  1.00 23.95           C
ATOM   2682  OG1 THR A 342      45.696  30.421  35.537  1.00 22.16           O
ATOM   2683  CG2 THR A 342      44.301  31.273  37.321  1.00 24.06           C
ATOM   2684  N   LEU A 343      41.560  28.725  37.280  1.00 20.91           N
ATOM   2685  CA  LEU A 343      40.079  28.710  37.388  1.00 20.55           C
ATOM   2686  C   LEU A 343      39.558  30.141  37.635  1.00 20.51           C
ATOM   2687  O   LEU A 343      40.072  30.832  38.543  1.00 19.50           O
ATOM   2688  CB  LEU A 343      39.677  27.732  38.498  1.00 20.59           C
ATOM   2689  CG  LEU A 343      40.075  26.267  38.273  1.00 19.89           C
ATOM   2690  CD1 LEU A 343      39.946  25.466  39.558  1.00 18.59           C
ATOM   2691  CD2 LEU A 343      39.256  25.625  37.152  1.00 19.78           C
ATOM   2692  N   LYS A 344      38.573  30.578  36.843  1.00 20.40           N
ATOM   2693  CA  LYS A 344      37.982  31.937  36.896  1.00 19.81           C
ATOM   2694  C   LYS A 344      36.594  31.901  37.551  1.00 18.30           C
ATOM   2695  O   LYS A 344      35.791  31.025  37.172  1.00 18.85           O
ATOM   2696  CB  LYS A 344      37.869  32.495  35.480  1.00 21.91           C
ATOM   2697  CG  LYS A 344      39.201  32.769  34.793  1.00 25.19           C
ATOM   2698  CD  LYS A 344      39.454  31.871  33.595  1.00 27.13           C
ATOM   2699  CE  LYS A 344      40.714  32.214  32.828  1.00 28.85           C
ATOM   2700  NZ  LYS A 344      41.931  31.773  33.557  1.00 31.14           N
ATOM   2701  N   LYS A 345      36.327  32.824  38.488  1.00 16.48           N
ATOM   2702  CA  LYS A 345      34.971  33.118  39.014  1.00 15.90           C
ATOM   2703  C   LYS A 345      34.110  33.590  37.845  1.00 15.26           C
ATOM   2704  O   LYS A 345      34.667  34.072  36.874  1.00 15.95           O
ATOM   2705  CB  LYS A 345      34.984  34.204  40.097  1.00 15.97           C
ATOM   2706  CG  LYS A 345      35.589  33.825  41.448  1.00 16.21           C
ATOM   2707  CD  LYS A 345      34.875  34.438  42.668  1.00 16.54           C
ATOM   2708  CE  LYS A 345      35.795  35.192  43.627  1.00 17.61           C
ATOM   2709  NZ  LYS A 345      36.375  34.343  44.702  1.00 17.36           N
ATOM   2710  N   GLY A 346      32.804  33.402  37.933  1.00 15.07           N
ATOM   2711  CA  GLY A 346      31.797  34.075  37.093  1.00 14.91           C
ATOM   2712  C   GLY A 346      31.642  33.444  35.727  1.00 14.67           C
ATOM   2713  O   GLY A 346      30.830  33.971  34.948  1.00 16.00           O
ATOM   2714  N   VAL A 347      32.394  32.389  35.424  1.00 14.09           N
ATOM   2715  CA  VAL A 347      32.440  31.767  34.065  1.00 14.11           C
ATOM   2716  C   VAL A 347      32.565  30.243  34.194  1.00 14.60           C
ATOM   2717  O   VAL A 347      32.843  29.708  35.298  1.00 16.07           O
ATOM   2718  CB  VAL A 347      33.608  32.294  33.203  1.00 14.01           C
ATOM   2719  CG1 VAL A 347      33.607  33.813  33.059  1.00 13.60           C
ATOM   2720  CG2 VAL A 347      34.952  31.804  33.740  1.00 13.81           C
ATOM   2721  N   TRP A 348      32.402  29.569  33.061  1.00 14.20           N
ATOM   2722  CA  TRP A 348      32.530  28.104  32.906  1.00 12.95           C
ATOM   2723  C   TRP A 348      33.983  27.813  32.559  1.00 12.37           C
ATOM   2724  O   TRP A 348      34.473  28.338  31.571  1.00 11.97           O
ATOM   2725  CB  TRP A 348      31.518  27.580  31.869  1.00 12.57           C
ATOM   2726  CG  TRP A 348      30.110  27.706  32.363  1.00 12.02           C
ATOM   2727  CD1 TRP A 348      29.264  28.753  32.159  1.00 12.17           C
ATOM   2728  CD2 TRP A 348      29.412  26.809  33.238  1.00 11.85           C
ATOM   2729  NE1 TRP A 348      28.067  28.535  32.782  1.00 11.81           N
ATOM   2730  CE2 TRP A 348      28.136  27.359  33.468  1.00 11.64           C
ATOM   2731  CE3 TRP A 348      29.729  25.593  33.849  1.00 12.10           C
ATOM   2732  CZ2 TRP A 348      27.193  26.747  34.282  1.00 11.31           C
ATOM   2733  CZ3 TRP A 348      28.785  24.980  34.643  1.00 11.43           C
ATOM   2734  CH2 TRP A 348      27.538  25.550  34.851  1.00 10.98           C
ATOM   2735  N   ASN A 349      34.641  27.087  33.446  1.00 12.69           N
ATOM   2736  CA  ASN A 349      35.969  26.469  33.249  1.00 12.84           C
ATOM   2737  C   ASN A 349      35.717  25.077  32.646  1.00 13.18           C
ATOM   2738  O   ASN A 349      35.385  24.122  33.405  1.00 12.60           O
ATOM   2739  CB  ASN A 349      36.733  26.494  34.576  1.00 13.27           C
ATOM   2740  CG  ASN A 349      36.842  27.897  35.146  1.00 13.43           C
ATOM   2741  OD1 ASN A 349      37.904  28.515  35.069  1.00 14.24           O
ATOM   2742  ND2 ASN A 349      35.757  28.418  35.698  1.00 12.64           N
ATOM   2743  N   ASP A 350      35.760  25.000  31.312  1.00 13.38           N
ATOM   2744  CA  ASP A 350      35.568  23.759  30.519  1.00 13.14           C
ATOM   2745  C   ASP A 350      36.800  22.910  30.765  1.00 13.45           C
ATOM   2746  O   ASP A 350      37.838  23.249  30.226  1.00 13.54           O
ATOM   2747  CB  ASP A 350      35.373  24.100  29.046  1.00 13.22           C
ATOM   2748  CG  ASP A 350      35.422  22.931  28.078  1.00 13.85           C
ATOM   2749  OD1 ASP A 350      35.931  21.837  28.454  1.00 13.71           O
ATOM   2750  OD2 ASP A 350      34.948  23.134  26.929  1.00 14.87           O
ATOM   2751  N   MET A 351      36.682  21.880  31.597  1.00 14.78           N
ATOM   2752  CA  MET A 351      37.821  21.038  32.060  1.00 14.50           C
ATOM   2753  C   MET A 351      37.991  19.852  31.100  1.00 14.65           C
ATOM   2754  O   MET A 351      38.743  18.902  31.470  1.00 16.20           O
ATOM   2755  CB  MET A 351      37.586  20.515  33.478  1.00 14.58           C
ATOM   2756  CG  MET A 351      37.085  21.566  34.460  1.00 14.57           C
ATOM   2757  SD  MET A 351      38.275  22.870  34.840  1.00 15.29           S
ATOM   2758  CE  MET A 351      39.620  21.944  35.577  1.00 14.28           C
ATOM   2759  N   GLY A 352      37.308  19.896  29.943  1.00 13.50           N
ATOM   2760  CA  GLY A 352      37.493  18.967  28.818  1.00 12.85           C
ATOM   2761  C   GLY A 352      36.490  17.817  28.789  1.00 12.61           C
ATOM   2762  O   GLY A 352      35.680  17.662  29.736  1.00 12.93           O
ATOM   2763  N   THR A 353      36.563  17.026  27.714  1.00 11.94           N
ATOM   2764  CA  THR A 353      35.727  15.842  27.403  1.00 11.20           C
ATOM   2765  C   THR A 353      36.459  14.596  27.883  1.00 10.99           C
ATOM   2766  O   THR A 353      37.672  14.574  27.707  1.00 10.56           O
ATOM   2767  CB  THR A 353      35.467  15.818  25.901  1.00 10.88           C
ATOM   2768  OG1 THR A 353      34.941  17.115  25.667  1.00 10.54           O
ATOM   2769  CG2 THR A 353      34.504  14.751  25.448  1.00 10.97           C
ATOM   2770  N   TYR A 354      35.750  13.638  28.494  1.00 11.37           N
ATOM   2771  CA  TYR A 354      36.315  12.359  29.009  1.00 11.64           C
ATOM   2772  C   TYR A 354      35.642  11.165  28.314  1.00 11.66           C
ATOM   2773  O   TYR A 354      34.394  11.171  28.107  1.00 12.28           O
ATOM   2774  CB  TYR A 354      36.233  12.320  30.539  1.00 12.29           C
ATOM   2775  CG  TYR A 354      37.088  13.366  31.233  1.00 12.59           C
ATOM   2776  CD1 TYR A 354      36.716  14.702  31.213  1.00 12.83           C
ATOM   2777  CD2 TYR A 354      38.261  13.036  31.904  1.00 12.53           C
ATOM   2778  CE1 TYR A 354      37.494  15.684  31.806  1.00 13.44           C
ATOM   2779  CE2 TYR A 354      39.039  14.001  32.532  1.00 12.90           C
ATOM   2780  CZ  TYR A 354      38.658  15.337  32.476  1.00 13.95           C
ATOM   2781  OH  TYR A 354      39.375  16.349  33.074  1.00 14.43           O
ATOM   2782  N   ASN A 355      36.447  10.162  27.927  1.00 11.21           N
ATOM   2783  CA  ASN A 355      35.981   8.929  27.226  1.00 10.72           C
ATOM   2784  C   ASN A 355      35.188   8.051  28.209  1.00 10.35           C
ATOM   2785  O   ASN A 355      35.660   6.955  28.545  1.00 10.12           O
ATOM   2786  CB  ASN A 355      37.149   8.162  26.596  1.00 10.49           C
ATOM   2787  CG  ASN A 355      36.694   6.992  25.743  1.00 10.60           C
ATOM   2788  OD1 ASN A 355      35.546   6.974  25.258  1.00 10.67           O
ATOM   2789  ND2 ASN A 355      37.572   6.008  25.598  1.00  9.66           N
ATOM   2790  N   VAL A 356      34.031   8.514  28.675  1.00 10.10           N
ATOM   2791  CA  VAL A 356      33.348   7.909  29.861  1.00 10.62           C
ATOM   2792  C   VAL A 356      31.855   8.127  29.663  1.00 10.85           C
ATOM   2793  O   VAL A 356      31.508   9.201  29.193  1.00 11.09           O
ATOM   2794  CB  VAL A 356      33.845   8.502  31.203  1.00 10.22           C
ATOM   2795  CG1 VAL A 356      33.050   7.982  32.384  1.00  9.87           C
ATOM   2796  CG2 VAL A 356      35.333   8.232  31.416  1.00 10.40           C
ATOM   2797  N   ASP A 357      31.021   7.137  29.982  1.00 11.14           N
ATOM   2798  CA  ASP A 357      29.572   7.196  29.636  1.00 11.15           C
ATOM   2799  C   ASP A 357      28.799   7.768  30.836  1.00 10.52           C
ATOM   2800  O   ASP A 357      29.391   7.988  31.933  1.00  9.83           O
ATOM   2801  CB  ASP A 357      29.089   5.855  29.057  1.00 11.28           C
ATOM   2802  CG  ASP A 357      28.345   4.927  29.995  1.00 11.31           C
ATOM   2803  OD1 ASP A 357      28.190   5.265  31.176  1.00 11.13           O
ATOM   2804  OD2 ASP A 357      27.879   3.887  29.503  1.00 11.83           O
ATOM   2805  N   HIS A 358      27.519   8.039  30.609  1.00  9.99           N
ATOM   2806  CA  HIS A 358      26.660   8.825  31.531  1.00  9.86           C
ATOM   2807  C   HIS A 358      26.672   8.211  32.943  1.00  9.81           C
ATOM   2808  O   HIS A 358      26.591   8.972  33.952  1.00  9.70           O
ATOM   2809  CB  HIS A 358      25.248   8.936  30.950  1.00  9.48           C
ATOM   2810  CG  HIS A 358      24.502  10.057  31.571  1.00  9.30           C
ATOM   2811  ND1 HIS A 358      24.684  11.349  31.171  1.00  9.04           N
ATOM   2812  CD2 HIS A 358      23.647  10.087  32.614  1.00  9.14           C
ATOM   2813  CE1 HIS A 358      23.931  12.133  31.900  1.00  9.15           C
ATOM   2814  NE2 HIS A 358      23.283  11.381  32.797  1.00  9.09           N
ATOM   2815  N   LEU A 359      26.774   6.882  33.002  1.00  9.67           N
ATOM   2816  CA  LEU A 359      26.577   6.064  34.214  1.00  9.40           C
ATOM   2817  C   LEU A 359      27.920   5.573  34.740  1.00  9.80           C
ATOM   2818  O   LEU A 359      27.995   5.285  35.967  1.00 10.38           O
ATOM   2819  CB  LEU A 359      25.659   4.908  33.827  1.00  9.26           C
ATOM   2820  CG  LEU A 359      24.184   5.269  33.750  1.00  8.92           C
ATOM   2821  CD1 LEU A 359      23.349   4.023  33.594  1.00  8.73           C
ATOM   2822  CD2 LEU A 359      23.762   6.039  34.994  1.00  9.00           C
ATOM   2823  N   GLU A 360      28.917   5.462  33.859  1.00  9.85           N
ATOM   2824  CA  GLU A 360      30.304   5.071  34.214  1.00 10.04           C
ATOM   2825  C   GLU A 360      30.917   6.140  35.123  1.00  9.80           C
ATOM   2826  O   GLU A 360      31.710   5.800  36.031  1.00  9.42           O
ATOM   2827  CB  GLU A 360      31.156   4.923  32.960  1.00 10.43           C
ATOM   2828  CG  GLU A 360      30.886   3.632  32.211  1.00 11.22           C
ATOM   2829  CD  GLU A 360      31.544   3.553  30.833  1.00 11.78           C
ATOM   2830  OE1 GLU A 360      31.977   4.627  30.305  1.00 11.87           O
ATOM   2831  OE2 GLU A 360      31.629   2.422  30.291  1.00 11.72           O
ATOM   2832  N   ILE A 361      30.588   7.399  34.846  1.00  9.73           N
ATOM   2833  CA  ILE A 361      31.246   8.578  35.484  1.00  9.59           C
ATOM   2834  C   ILE A 361      30.801   8.662  36.954  1.00  9.87           C
ATOM   2835  O   ILE A 361      31.496   9.301  37.713  1.00  9.76           O
ATOM   2836  CB  ILE A 361      30.992   9.862  34.667  1.00  8.78           C
ATOM   2837  CG1 ILE A 361      31.979  10.961  35.038  1.00  8.57           C
ATOM   2838  CG2 ILE A 361      29.559  10.333  34.793  1.00  8.85           C
ATOM   2839  CD1 ILE A 361      33.198  11.017  34.196  1.00  8.50           C
ATOM   2840  N   ILE A 362      29.711   7.995  37.342  1.00 10.62           N
ATOM   2841  CA  ILE A 362      29.253   7.933  38.764  1.00 11.51           C
ATOM   2842  C   ILE A 362      29.402   6.517  39.323  1.00 11.78           C
ATOM   2843  O   ILE A 362      29.058   6.340  40.498  1.00 11.67           O
ATOM   2844  CB  ILE A 362      27.806   8.425  38.915  1.00 11.89           C
ATOM   2845  CG1 ILE A 362      26.835   7.613  38.043  1.00 11.90           C
ATOM   2846  CG2 ILE A 362      27.761   9.923  38.639  1.00 11.81           C
ATOM   2847  CD1 ILE A 362      25.359   7.889  38.322  1.00 11.81           C
ATOM   2848  N   GLY A 363      29.883   5.569  38.507  1.00 12.21           N
ATOM   2849  CA  GLY A 363      30.229   4.202  38.922  1.00 11.97           C
ATOM   2850  C   GLY A 363      29.028   3.290  38.901  1.00 12.40           C
ATOM   2851  O   GLY A 363      29.162   2.178  39.382  1.00 13.09           O
ATOM   2852  N   VAL A 364      27.896   3.736  38.361  1.00 13.06           N
ATOM   2853  CA  VAL A 364      26.655   2.924  38.240  1.00 13.53           C
ATOM   2854  C   VAL A 364      26.866   1.877  37.136  1.00 14.16           C
ATOM   2855  O   VAL A 364      26.090   0.897  37.111  1.00 15.27           O
ATOM   2856  CB  VAL A 364      25.440   3.824  37.946  1.00 14.01           C
ATOM   2857  CG1 VAL A 364      24.257   3.064  37.356  1.00 14.14           C
ATOM   2858  CG2 VAL A 364      25.017   4.595  39.177  1.00 14.08           C
ATOM   2859  N   ASP A 365      27.827   2.088  36.227  1.00 13.84           N
ATOM   2860  CA  ASP A 365      28.292   1.068  35.239  1.00 13.74           C
ATOM   2861  C   ASP A 365      29.806   0.917  35.356  1.00 13.57           C
ATOM   2862  O   ASP A 365      30.534   1.888  35.593  1.00 13.88           O
ATOM   2863  CB  ASP A 365      27.939   1.486  33.812  1.00 14.33           C
ATOM   2864  CG  ASP A 365      27.732   0.343  32.838  1.00 14.18           C
ATOM   2865  OD1 ASP A 365      26.772  -0.394  33.054  1.00 15.67           O
ATOM   2866  OD2 ASP A 365      28.491   0.235  31.848  1.00 13.11           O
ATOM   2867  N   PRO A 366      30.364  -0.294  35.161  1.00 13.14           N
ATOM   2868  CA  PRO A 366      31.798  -0.481  35.342  1.00 12.83           C
ATOM   2869  C   PRO A 366      32.536   0.111  34.136  1.00 12.71           C
ATOM   2870  O   PRO A 366      31.927   0.238  33.107  1.00 12.14           O
ATOM   2871  CB  PRO A 366      31.950  -1.995  35.475  1.00 12.38           C
ATOM   2872  CG  PRO A 366      30.802  -2.554  34.667  1.00 12.33           C
ATOM   2873  CD  PRO A 366      29.689  -1.523  34.733  1.00 12.75           C
ATOM   2874  N   ASN A 367      33.790   0.517  34.351  1.00 13.34           N
ATOM   2875  CA  ASN A 367      34.809   0.841  33.316  1.00 13.46           C
ATOM   2876  C   ASN A 367      36.173   0.768  33.994  1.00 13.44           C
ATOM   2877  O   ASN A 367      36.612   1.742  34.591  1.00 14.14           O
ATOM   2878  CB  ASN A 367      34.589   2.220  32.685  1.00 13.65           C
ATOM   2879  CG  ASN A 367      35.407   2.478  31.427  1.00 14.10           C
ATOM   2880  OD1 ASN A 367      36.435   1.835  31.182  1.00 13.78           O
ATOM   2881  ND2 ASN A 367      34.956   3.433  30.617  1.00 13.64           N
ATOM   2882  N   PRO A 368      36.894  -0.368  33.934  1.00 13.05           N
ATOM   2883  CA  PRO A 368      38.199  -0.461  34.571  1.00 13.34           C
ATOM   2884  C   PRO A 368      39.194   0.552  33.993  1.00 13.70           C
ATOM   2885  O   PRO A 368      40.085   0.892  34.722  1.00 14.01           O
ATOM   2886  CB  PRO A 368      38.653  -1.907  34.304  1.00 13.48           C
ATOM   2887  CG  PRO A 368      37.378  -2.649  33.953  1.00 13.28           C
ATOM   2888  CD  PRO A 368      36.521  -1.616  33.254  1.00 13.29           C
ATOM   2889  N   SER A 369      39.004   0.997  32.737  1.00 14.33           N
ATOM   2890  CA  SER A 369      39.887   1.941  31.981  1.00 13.71           C
ATOM   2891  C   SER A 369      39.793   3.348  32.584  1.00 13.50           C
ATOM   2892  O   SER A 369      40.709   4.163  32.319  1.00 13.31           O
ATOM   2893  CB  SER A 369      39.560   1.953  30.481  1.00 14.12           C
ATOM   2894  OG  SER A 369      38.664   3.008  30.100  1.00 13.69           O
ATOM   2895  N   PHE A 370      38.719   3.630  33.330  1.00 12.64           N
ATOM   2896  CA  PHE A 370      38.463   4.950  33.943  1.00 12.70           C
ATOM   2897  C   PHE A 370      38.771   4.856  35.438  1.00 13.59           C
ATOM   2898  O   PHE A 370      38.093   4.045  36.117  1.00 13.75           O
ATOM   2899  CB  PHE A 370      37.020   5.373  33.683  1.00 12.36           C
ATOM   2900  CG  PHE A 370      36.542   6.534  34.515  1.00 11.90           C
ATOM   2901  CD1 PHE A 370      37.231   7.734  34.522  1.00 11.88           C
ATOM   2902  CD2 PHE A 370      35.378   6.436  35.257  1.00 11.79           C
ATOM   2903  CE1 PHE A 370      36.794   8.802  35.289  1.00 11.80           C
ATOM   2904  CE2 PHE A 370      34.930   7.506  36.011  1.00 11.92           C
ATOM   2905  CZ  PHE A 370      35.647   8.683  36.035  1.00 11.96           C
ATOM   2906  N   ASP A 371      39.752   5.637  35.911  1.00 13.46           N
ATOM   2907  CA  ASP A 371      40.191   5.656  37.324  1.00 13.93           C
ATOM   2908  C   ASP A 371      39.290   6.632  38.095  1.00 14.47           C
ATOM   2909  O   ASP A 371      39.670   7.812  38.286  1.00 15.25           O
ATOM   2910  CB  ASP A 371      41.693   5.949  37.423  1.00 13.63           C
ATOM   2911  CG  ASP A 371      42.247   5.781  38.836  1.00 13.41           C
ATOM   2912  OD1 ASP A 371      41.495   6.030  39.814  1.00 13.53           O
ATOM   2913  OD2 ASP A 371      43.418   5.408  38.957  1.00 12.96           O
ATOM   2914  N   ILE A 372      38.145   6.145  38.559  1.00 15.10           N
ATOM   2915  CA  ILE A 372      37.058   6.975  39.177  1.00 15.66           C
ATOM   2916  C   ILE A 372      37.524   7.595  40.504  1.00 16.25           C
ATOM   2917  O   ILE A 372      37.163   8.725  40.752  1.00 16.95           O
ATOM   2918  CB  ILE A 372      35.764   6.162  39.368  1.00 14.98           C
ATOM   2919  CG1 ILE A 372      34.605   7.075  39.791  1.00 14.58           C
ATOM   2920  CG2 ILE A 372      35.994   5.014  40.344  1.00 14.64           C
ATOM   2921  CD1 ILE A 372      33.226   6.493  39.564  1.00 14.32           C
ATOM   2922  N   ARG A 373      38.282   6.877  41.325  1.00 17.54           N
ATOM   2923  CA  ARG A 373      38.884   7.415  42.570  1.00 18.43           C
ATOM   2924  C   ARG A 373      39.782   8.608  42.201  1.00 17.71           C
ATOM   2925  O   ARG A 373      39.624   9.686  42.800  1.00 16.84           O
ATOM   2926  CB  ARG A 373      39.636   6.290  43.294  1.00 21.02           C
ATOM   2927  CG  ARG A 373      39.901   6.551  44.771  1.00 24.49           C
ATOM   2928  CD  ARG A 373      40.332   5.318  45.570  1.00 27.05           C
ATOM   2929  NE  ARG A 373      40.394   5.639  46.996  1.00 30.57           N
ATOM   2930  CZ  ARG A 373      41.353   6.371  47.594  1.00 32.35           C
ATOM   2931  NH1 ARG A 373      42.375   6.860  46.904  1.00 32.75           N
ATOM   2932  NH2 ARG A 373      41.278   6.615  48.894  1.00 31.53           N
ATOM   2933  N   ALA A 374      40.665   8.443  41.211  1.00 17.31           N
ATOM   2934  CA  ALA A 374      41.677   9.454  40.795  1.00 16.23           C
ATOM   2935  C   ALA A 374      40.984  10.736  40.291  1.00 15.34           C
ATOM   2936  O   ALA A 374      41.457  11.851  40.663  1.00 13.89           O
ATOM   2937  CB  ALA A 374      42.602   8.873  39.745  1.00 14.99           C
ATOM   2938  N   PHE A 375      39.934  10.565  39.468  1.00 14.28           N
ATOM   2939  CA  PHE A 375      39.092  11.641  38.879  1.00 14.32           C
ATOM   2940  C   PHE A 375      38.470  12.526  39.964  1.00 14.54           C
ATOM   2941  O   PHE A 375      38.563  13.761  39.836  1.00 15.66           O
ATOM   2942  CB  PHE A 375      37.925  11.078  38.075  1.00 13.85           C
ATOM   2943  CG  PHE A 375      37.048  12.120  37.428  1.00 13.50           C
ATOM   2944  CD1 PHE A 375      37.313  12.573  36.145  1.00 13.24           C
ATOM   2945  CD2 PHE A 375      35.931  12.614  38.078  1.00 13.34           C
ATOM   2946  CE1 PHE A 375      36.503  13.518  35.539  1.00 12.85           C
ATOM   2947  CE2 PHE A 375      35.120  13.549  37.462  1.00 13.04           C
ATOM   2948  CZ  PHE A 375      35.405  14.001  36.195  1.00 12.64           C
ATOM   2949  N   TYR A 376      37.820  11.927  40.957  1.00 13.50           N
ATOM   2950  CA  TYR A 376      37.045  12.663  41.980  1.00 14.03           C
ATOM   2951  C   TYR A 376      38.014  13.281  42.993  1.00 15.91           C
ATOM   2952  O   TYR A 376      37.743  14.401  43.446  1.00 16.57           O
ATOM   2953  CB  TYR A 376      35.941  11.767  42.558  1.00 13.12           C
ATOM   2954  CG  TYR A 376      34.755  11.705  41.631  1.00 12.07           C
ATOM   2955  CD1 TYR A 376      33.991  12.831  41.436  1.00 11.76           C
ATOM   2956  CD2 TYR A 376      34.456  10.585  40.881  1.00 11.33           C
ATOM   2957  CE1 TYR A 376      32.943  12.851  40.543  1.00 11.72           C
ATOM   2958  CE2 TYR A 376      33.386  10.570  40.009  1.00 11.34           C
ATOM   2959  CZ  TYR A 376      32.637  11.718  39.824  1.00 11.57           C
ATOM   2960  OH  TYR A 376      31.581  11.799  38.967  1.00 11.21           O
ATOM   2961  N   LEU A 377      39.121  12.606  43.315  1.00 17.66           N
ATOM   2962  CA  LEU A 377      40.164  13.152  44.222  1.00 18.60           C
ATOM   2963  C   LEU A 377      40.806  14.391  43.592  1.00 19.30           C
ATOM   2964  O   LEU A 377      40.930  15.387  44.294  1.00 20.83           O
ATOM   2965  CB  LEU A 377      41.208  12.078  44.542  1.00 18.98           C
ATOM   2966  CG  LEU A 377      40.796  11.063  45.606  1.00 20.12           C
ATOM   2967  CD1 LEU A 377      41.896  10.047  45.844  1.00 20.53           C
ATOM   2968  CD2 LEU A 377      40.429  11.748  46.917  1.00 20.95           C
ATOM   2969  N   ARG A 378      41.203  14.327  42.325  1.00 21.73           N
ATOM   2970  CA  ARG A 378      41.920  15.423  41.615  1.00 22.91           C
ATOM   2971  C   ARG A 378      40.975  16.629  41.562  1.00 21.24           C
ATOM   2972  O   ARG A 378      41.479  17.768  41.675  1.00 20.79           O
ATOM   2973  CB  ARG A 378      42.419  14.900  40.257  1.00 27.23           C
ATOM   2974  CG  ARG A 378      42.837  15.949  39.229  1.00 32.72           C
ATOM   2975  CD  ARG A 378      42.526  15.513  37.786  1.00 37.74           C
ATOM   2976  NE  ARG A 378      42.525  16.615  36.810  1.00 43.92           N
ATOM   2977  CZ  ARG A 378      41.535  17.520  36.614  1.00 47.01           C
ATOM   2978  NH1 ARG A 378      41.679  18.466  35.689  1.00 41.96           N
ATOM   2979  NH2 ARG A 378      40.414  17.485  37.335  1.00 43.55           N
ATOM   2980  N   LEU A 379      39.655  16.390  41.432  1.00 19.94           N
ATOM   2981  CA  LEU A 379      38.607  17.456  41.407  1.00 18.51           C
ATOM   2982  C   LEU A 379      38.505  18.136  42.777  1.00 17.84           C
ATOM   2983  O   LEU A 379      38.547  19.345  42.817  1.00 18.90           O
ATOM   2984  CB  LEU A 379      37.257  16.866  41.000  1.00 17.79           C
ATOM   2985  CG  LEU A 379      36.081  17.841  41.033  1.00 17.87           C
ATOM   2986  CD1 LEU A 379      36.377  19.122  40.276  1.00 17.90           C
ATOM   2987  CD2 LEU A 379      34.847  17.191  40.460  1.00 18.04           C
ATOM   2988  N   ALA A 380      38.345  17.368  43.852  1.00 17.90           N
ATOM   2989  CA  ALA A 380      38.298  17.838  45.256  1.00 17.51           C
ATOM   2990  C   ALA A 380      39.533  18.689  45.545  1.00 17.65           C
ATOM   2991  O   ALA A 380      39.353  19.781  46.086  1.00 16.18           O
ATOM   2992  CB  ALA A 380      38.209  16.665  46.195  1.00 17.04           C
ATOM   2993  N   GLU A 381      40.724  18.206  45.165  1.00 19.17           N
ATOM   2994  CA  GLU A 381      42.009  18.940  45.337  1.00 20.56           C
ATOM   2995  C   GLU A 381      41.875  20.299  44.627  1.00 19.57           C
ATOM   2996  O   GLU A 381      42.167  21.311  45.277  1.00 20.07           O
ATOM   2997  CB  GLU A 381      43.209  18.083  44.912  1.00 22.85           C
ATOM   2998  CG  GLU A 381      44.549  18.832  44.916  1.00 27.44           C
ATOM   2999  CD  GLU A 381      45.793  18.108  45.466  1.00 31.12           C
ATOM   3000  OE1 GLU A 381      46.659  17.657  44.644  1.00 32.43           O
ATOM   3001  OE2 GLU A 381      45.946  18.040  46.722  1.00 29.21           O
ATOM   3002  N   GLN A 382      41.362  20.345  43.394  1.00 18.74           N
ATOM   3003  CA  GLN A 382      41.183  21.610  42.629  1.00 18.68           C
ATOM   3004  C   GLN A 382      40.197  22.545  43.340  1.00 18.48           C
ATOM   3005  O   GLN A 382      40.479  23.773  43.370  1.00 19.09           O
ATOM   3006  CB  GLN A 382      40.659  21.358  41.221  1.00 19.40           C
ATOM   3007  CG  GLN A 382      41.725  20.861  40.264  1.00 21.08           C
ATOM   3008  CD  GLN A 382      41.128  20.456  38.934  1.00 21.69           C
ATOM   3009  OE1 GLN A 382      40.177  19.672  38.880  1.00 21.79           O
ATOM   3010  NE2 GLN A 382      41.684  20.986  37.852  1.00 20.98           N
ATOM   3011  N   LEU A 383      39.073  22.019  43.853  1.00 16.12           N
ATOM   3012  CA  LEU A 383      38.007  22.850  44.467  1.00 14.97           C
ATOM   3013  C   LEU A 383      38.509  23.409  45.794  1.00 15.18           C
ATOM   3014  O   LEU A 383      38.065  24.495  46.163  1.00 15.99           O
ATOM   3015  CB  LEU A 383      36.738  22.023  44.656  1.00 14.04           C
ATOM   3016  CG  LEU A 383      36.088  21.542  43.360  1.00 13.07           C
ATOM   3017  CD1 LEU A 383      34.942  20.590  43.664  1.00 12.41           C
ATOM   3018  CD2 LEU A 383      35.609  22.724  42.534  1.00 12.80           C
ATOM   3019  N   ALA A 384      39.413  22.693  46.465  1.00 15.31           N
ATOM   3020  CA  ALA A 384      40.019  23.089  47.759  1.00 15.03           C
ATOM   3021  C   ALA A 384      41.061  24.180  47.494  1.00 15.07           C
ATOM   3022  O   ALA A 384      41.325  24.960  48.413  1.00 15.52           O
ATOM   3023  CB  ALA A 384      40.616  21.887  48.464  1.00 14.49           C
ATOM   3024  N   SER A 385      41.593  24.253  46.272  1.00 14.63           N
ATOM   3025  CA  SER A 385      42.642  25.227  45.855  1.00 15.24           C
ATOM   3026  C   SER A 385      42.019  26.591  45.522  1.00 15.52           C
ATOM   3027  O   SER A 385      42.772  27.591  45.420  1.00 15.29           O
ATOM   3028  CB  SER A 385      43.431  24.704  44.659  1.00 15.16           C
ATOM   3029  OG  SER A 385      42.833  25.098  43.418  1.00 14.57           O
ATOM   3030  N   LEU A 386      40.703  26.624  45.294  1.00 15.98           N
ATOM   3031  CA  LEU A 386      39.997  27.825  44.789  1.00 15.95           C
ATOM   3032  C   LEU A 386      40.119  28.938  45.827  1.00 15.83           C
ATOM   3033  O   LEU A 386      39.897  28.656  47.011  1.00 14.75           O
ATOM   3034  CB  LEU A 386      38.535  27.481  44.493  1.00 16.27           C
ATOM   3035  CG  LEU A 386      38.311  26.660  43.227  1.00 16.69           C
ATOM   3036  CD1 LEU A 386      36.887  26.146  43.159  1.00 16.72           C
ATOM   3037  CD2 LEU A 386      38.644  27.474  41.979  1.00 17.15           C
ATOM   3038  N   ARG A 387      40.484  30.142  45.375  1.00 16.69           N
ATOM   3039  CA  ARG A 387      40.537  31.364  46.214  1.00 17.61           C
ATOM   3040  C   ARG A 387      39.101  31.742  46.549  1.00 15.47           C
ATOM   3041  O   ARG A 387      38.247  31.781  45.678  1.00 14.31           O
ATOM   3042  CB  ARG A 387      41.344  32.498  45.555  1.00 19.98           C
ATOM   3043  CG  ARG A 387      42.851  32.242  45.501  1.00 23.26           C
ATOM   3044  CD  ARG A 387      43.500  31.991  46.868  1.00 25.38           C
ATOM   3045  NE  ARG A 387      43.510  33.232  47.643  1.00 29.08           N
ATOM   3046  CZ  ARG A 387      43.458  33.369  48.984  1.00 32.02           C
ATOM   3047  NH1 ARG A 387      43.494  34.588  49.506  1.00 32.78           N
ATOM   3048  NH2 ARG A 387      43.338  32.330  49.803  1.00 32.39           N
ATOM   3049  N   PRO A 388      38.802  32.011  47.836  1.00 14.30           N
ATOM   3050  CA  PRO A 388      37.438  32.335  48.250  1.00 14.58           C
ATOM   3051  C   PRO A 388      37.018  33.772  47.891  1.00 15.11           C
ATOM   3052  O   PRO A 388      35.851  34.160  48.137  1.00 14.82           O
ATOM   3053  CB  PRO A 388      37.510  32.083  49.764  1.00 14.47           C
ATOM   3054  CG  PRO A 388      38.934  32.448  50.118  1.00 14.49           C
ATOM   3055  CD  PRO A 388      39.768  32.000  48.941  1.00 13.62           C
ATOM   3056  OXT PRO A 388      37.823  34.571  47.345  1.00 15.26           O
TER    3057      PRO A 388 
ATOM   3058  N   SER B   2      46.980 -44.027   8.251  1.00 40.53           N
ATOM   3059  CA  SER B   2      45.502 -44.268   8.256  1.00 40.69           C
ATOM   3060  C   SER B   2      44.920 -43.727   6.944  1.00 37.86           C
ATOM   3061  O   SER B   2      45.487 -42.755   6.411  1.00 36.54           O
ATOM   3062  CB  SER B   2      44.818 -43.665   9.480  1.00 40.04           C
ATOM   3063  OG  SER B   2      44.735 -42.244   9.391  1.00 38.11           O
ATOM   3064  N   LEU B   3      43.828 -44.338   6.477  1.00 33.15           N
ATOM   3065  CA  LEU B   3      43.334 -44.267   5.078  1.00 31.41           C
ATOM   3066  C   LEU B   3      42.555 -42.972   4.865  1.00 30.04           C
ATOM   3067  O   LEU B   3      41.811 -42.619   5.777  1.00 33.75           O
ATOM   3068  CB  LEU B   3      42.412 -45.461   4.808  1.00 30.78           C
ATOM   3069  CG  LEU B   3      43.025 -46.850   4.981  1.00 30.46           C
ATOM   3070  CD1 LEU B   3      42.016 -47.922   4.616  1.00 29.57           C
ATOM   3071  CD2 LEU B   3      44.286 -47.013   4.142  1.00 31.64           C
ATOM   3072  N   ARG B   4      42.696 -42.350   3.686  1.00 27.98           N
ATOM   3073  CA  ARG B   4      41.924 -41.164   3.215  1.00 26.48           C
ATOM   3074  C   ARG B   4      40.486 -41.577   2.886  1.00 25.46           C
ATOM   3075  O   ARG B   4      40.329 -42.591   2.198  1.00 25.01           O
ATOM   3076  CB  ARG B   4      42.576 -40.551   1.970  1.00 25.62           C
ATOM   3077  CG  ARG B   4      41.733 -39.479   1.297  1.00 25.79           C
ATOM   3078  CD  ARG B   4      42.360 -38.927   0.031  1.00 26.03           C
ATOM   3079  NE  ARG B   4      43.612 -38.211   0.252  1.00 26.14           N
ATOM   3080  CZ  ARG B   4      43.731 -36.906   0.490  1.00 26.85           C
ATOM   3081  NH1 ARG B   4      42.673 -36.114   0.572  1.00 27.47           N
ATOM   3082  NH2 ARG B   4      44.931 -36.392   0.662  1.00 27.98           N
ATOM   3083  N   ALA B   5      39.484 -40.811   3.346  1.00 25.03           N
ATOM   3084  CA  ALA B   5      38.049 -41.047   3.049  1.00 24.14           C
ATOM   3085  C   ALA B   5      37.423 -39.837   2.320  1.00 24.70           C
ATOM   3086  O   ALA B   5      36.300 -39.987   1.790  1.00 24.33           O
ATOM   3087  CB  ALA B   5      37.325 -41.404   4.320  1.00 22.17           C
ATOM   3088  N   ASN B   6      38.113 -38.691   2.254  1.00 23.50           N
ATOM   3089  CA  ASN B   6      37.604 -37.480   1.558  1.00 23.40           C
ATOM   3090  C   ASN B   6      38.743 -36.825   0.764  1.00 24.08           C
ATOM   3091  O   ASN B   6      39.914 -37.062   1.090  1.00 23.66           O
ATOM   3092  CB  ASN B   6      36.962 -36.495   2.540  1.00 22.74           C
ATOM   3093  CG  ASN B   6      37.978 -35.655   3.285  1.00 20.83           C
ATOM   3094  OD1 ASN B   6      38.566 -34.735   2.711  1.00 20.51           O
ATOM   3095  ND2 ASN B   6      38.181 -35.965   4.552  1.00 18.29           N
ATOM   3096  N   ASP B   7      38.390 -36.045  -0.251  1.00 25.20           N
ATOM   3097  CA  ASP B   7      39.329 -35.367  -1.186  1.00 27.60           C
ATOM   3098  C   ASP B   7      39.149 -33.855  -1.045  1.00 26.29           C
ATOM   3099  O   ASP B   7      39.773 -33.117  -1.818  1.00 24.64           O
ATOM   3100  CB  ASP B   7      39.134 -35.848  -2.632  1.00 28.82           C
ATOM   3101  CG  ASP B   7      39.665 -37.262  -2.815  1.00 33.32           C
ATOM   3102  OD1 ASP B   7      40.912 -37.419  -2.807  1.00 35.59           O
ATOM   3103  OD2 ASP B   7      38.834 -38.209  -2.881  1.00 35.69           O
ATOM   3104  N   ALA B   8      38.372 -33.428  -0.047  1.00 24.85           N
ATOM   3105  CA  ALA B   8      38.055 -32.014   0.217  1.00 23.36           C
ATOM   3106  C   ALA B   8      39.356 -31.293   0.524  1.00 22.50           C
ATOM   3107  O   ALA B   8      40.173 -31.790   1.307  1.00 24.23           O
ATOM   3108  CB  ALA B   8      37.081 -31.898   1.365  1.00 24.44           C
ATOM   3109  N   PRO B   9      39.553 -30.082  -0.043  1.00 20.88           N
ATOM   3110  CA  PRO B   9      40.758 -29.291   0.218  1.00 19.36           C
ATOM   3111  C   PRO B   9      40.788 -28.596   1.587  1.00 17.57           C
ATOM   3112  O   PRO B   9      39.763 -28.279   2.144  1.00 15.90           O
ATOM   3113  CB  PRO B   9      40.702 -28.231  -0.892  1.00 19.82           C
ATOM   3114  CG  PRO B   9      39.219 -28.024  -1.114  1.00 20.24           C
ATOM   3115  CD  PRO B   9      38.603 -29.395  -0.938  1.00 20.64           C
ATOM   3116  N   ILE B  10      41.998 -28.359   2.074  1.00 16.72           N
ATOM   3117  CA  ILE B  10      42.277 -27.662   3.361  1.00 15.77           C
ATOM   3118  C   ILE B  10      42.323 -26.153   3.057  1.00 16.24           C
ATOM   3119  O   ILE B  10      42.786 -25.796   1.917  1.00 15.03           O
ATOM   3120  CB  ILE B  10      43.582 -28.217   3.974  1.00 15.01           C
ATOM   3121  CG1 ILE B  10      43.449 -29.701   4.307  1.00 14.87           C
ATOM   3122  CG2 ILE B  10      44.022 -27.429   5.189  1.00 15.40           C
ATOM   3123  CD1 ILE B  10      44.754 -30.418   4.337  1.00 15.10           C
ATOM   3124  N   VAL B  11      41.860 -25.310   4.007  1.00 15.05           N
ATOM   3125  CA  VAL B  11      41.886 -23.819   3.895  1.00 14.65           C
ATOM   3126  C   VAL B  11      42.443 -23.237   5.204  1.00 14.63           C
ATOM   3127  O   VAL B  11      41.828 -23.449   6.257  1.00 13.98           O
ATOM   3128  CB  VAL B  11      40.494 -23.257   3.542  1.00 14.70           C
ATOM   3129  CG1 VAL B  11      40.466 -21.746   3.477  1.00 14.46           C
ATOM   3130  CG2 VAL B  11      39.973 -23.817   2.233  1.00 15.19           C
ATOM   3131  N   LEU B  12      43.574 -22.526   5.114  1.00 15.00           N
ATOM   3132  CA  LEU B  12      44.317 -21.943   6.259  1.00 15.00           C
ATOM   3133  C   LEU B  12      43.711 -20.579   6.588  1.00 15.39           C
ATOM   3134  O   LEU B  12      43.479 -19.759   5.645  1.00 16.28           O
ATOM   3135  CB  LEU B  12      45.803 -21.830   5.909  1.00 15.16           C
ATOM   3136  CG  LEU B  12      46.496 -23.143   5.541  1.00 15.82           C
ATOM   3137  CD1 LEU B  12      48.006 -22.951   5.395  1.00 16.14           C
ATOM   3138  CD2 LEU B  12      46.196 -24.242   6.553  1.00 15.44           C
ATOM   3139  N   LEU B  13      43.443 -20.351   7.874  1.00 14.67           N
ATOM   3140  CA  LEU B  13      42.747 -19.132   8.344  1.00 14.79           C
ATOM   3141  C   LEU B  13      43.433 -18.600   9.608  1.00 14.30           C
ATOM   3142  O   LEU B  13      43.361 -19.243  10.656  1.00 13.87           O
ATOM   3143  CB  LEU B  13      41.266 -19.439   8.584  1.00 15.03           C
ATOM   3144  CG  LEU B  13      40.424 -18.216   8.953  1.00 15.00           C
ATOM   3145  CD1 LEU B  13      40.537 -17.138   7.882  1.00 14.26           C
ATOM   3146  CD2 LEU B  13      38.970 -18.619   9.191  1.00 14.84           C
ATOM   3147  N   HIS B  14      44.046 -17.431   9.467  1.00 13.64           N
ATOM   3148  CA  HIS B  14      44.848 -16.717  10.479  1.00 13.00           C
ATOM   3149  C   HIS B  14      43.959 -16.055  11.542  1.00 13.18           C
ATOM   3150  O   HIS B  14      42.710 -16.128  11.443  1.00 11.38           O
ATOM   3151  CB  HIS B  14      45.688 -15.667   9.758  1.00 12.54           C
ATOM   3152  CG  HIS B  14      44.845 -14.635   9.089  1.00 12.14           C
ATOM   3153  ND1 HIS B  14      44.300 -13.578   9.781  1.00 12.15           N
ATOM   3154  CD2 HIS B  14      44.432 -14.510   7.811  1.00 11.85           C
ATOM   3155  CE1 HIS B  14      43.611 -12.827   8.948  1.00 11.99           C
ATOM   3156  NE2 HIS B  14      43.662 -13.384   7.738  1.00 11.63           N
ATOM   3157  N   GLY B  15      44.629 -15.415  12.514  1.00 13.90           N
ATOM   3158  CA  GLY B  15      44.029 -14.859  13.741  1.00 14.35           C
ATOM   3159  C   GLY B  15      43.909 -13.347  13.668  1.00 14.32           C
ATOM   3160  O   GLY B  15      43.610 -12.825  12.564  1.00 14.07           O
ATOM   3161  N   PHE B  16      44.155 -12.691  14.809  1.00 13.64           N
ATOM   3162  CA  PHE B  16      44.042 -11.229  15.047  1.00 12.99           C
ATOM   3163  C   PHE B  16      45.164 -10.505  14.295  1.00 12.36           C
ATOM   3164  O   PHE B  16      45.144  -9.266  14.226  1.00 12.63           O
ATOM   3165  CB  PHE B  16      44.035 -10.934  16.557  1.00 13.01           C
ATOM   3166  CG  PHE B  16      45.256 -11.398  17.308  1.00 13.26           C
ATOM   3167  CD1 PHE B  16      46.450 -10.686  17.233  1.00 13.63           C
ATOM   3168  CD2 PHE B  16      45.224 -12.561  18.055  1.00 13.12           C
ATOM   3169  CE1 PHE B  16      47.580 -11.128  17.901  1.00 13.83           C
ATOM   3170  CE2 PHE B  16      46.357 -13.009  18.711  1.00 13.39           C
ATOM   3171  CZ  PHE B  16      47.532 -12.298  18.635  1.00 13.77           C
ATOM   3172  N   THR B  17      46.160 -11.246  13.818  1.00 11.81           N
ATOM   3173  CA  THR B  17      47.149 -10.781  12.805  1.00 11.49           C
ATOM   3174  C   THR B  17      47.149 -11.815  11.692  1.00 11.27           C
ATOM   3175  O   THR B  17      46.872 -12.963  12.032  1.00 11.28           O
ATOM   3176  CB  THR B  17      48.528 -10.569  13.440  1.00 10.97           C
ATOM   3177  OG1 THR B  17      49.210  -9.597  12.653  1.00 10.62           O
ATOM   3178  CG2 THR B  17      49.318 -11.847  13.568  1.00 10.82           C
ATOM   3179  N   GLY B  18      47.362 -11.421  10.436  1.00 11.64           N
ATOM   3180  CA  GLY B  18      47.440 -12.384   9.320  1.00 12.50           C
ATOM   3181  C   GLY B  18      47.343 -11.694   7.985  1.00 13.71           C
ATOM   3182  O   GLY B  18      46.709 -10.629   7.936  1.00 14.84           O
ATOM   3183  N   TRP B  19      47.950 -12.276   6.945  1.00 14.81           N
ATOM   3184  CA  TRP B  19      48.126 -11.636   5.618  1.00 15.70           C
ATOM   3185  C   TRP B  19      48.287 -12.688   4.521  1.00 16.51           C
ATOM   3186  O   TRP B  19      48.705 -13.829   4.826  1.00 17.25           O
ATOM   3187  CB  TRP B  19      49.333 -10.710   5.651  1.00 16.38           C
ATOM   3188  CG  TRP B  19      50.536 -11.398   6.208  1.00 17.38           C
ATOM   3189  CD1 TRP B  19      51.477 -12.081   5.502  1.00 17.96           C
ATOM   3190  CD2 TRP B  19      50.924 -11.492   7.591  1.00 17.70           C
ATOM   3191  NE1 TRP B  19      52.424 -12.592   6.349  1.00 17.99           N
ATOM   3192  CE2 TRP B  19      52.122 -12.239   7.634  1.00 18.05           C
ATOM   3193  CE3 TRP B  19      50.391 -11.020   8.796  1.00 17.60           C
ATOM   3194  CZ2 TRP B  19      52.787 -12.537   8.829  1.00 18.43           C
ATOM   3195  CZ3 TRP B  19      51.047 -11.313   9.978  1.00 17.80           C
ATOM   3196  CH2 TRP B  19      52.224 -12.070   9.996  1.00 18.03           C
ATOM   3197  N   GLY B  20      47.965 -12.289   3.284  1.00 16.82           N
ATOM   3198  CA  GLY B  20      48.073 -13.127   2.081  1.00 16.85           C
ATOM   3199  C   GLY B  20      49.514 -13.472   1.770  1.00 17.13           C
ATOM   3200  O   GLY B  20      50.422 -12.754   2.209  1.00 16.48           O
ATOM   3201  N   ARG B  21      49.695 -14.528   0.988  1.00 19.22           N
ATOM   3202  CA  ARG B  21      50.990 -15.200   0.725  1.00 21.04           C
ATOM   3203  C   ARG B  21      52.031 -14.196   0.191  1.00 23.66           C
ATOM   3204  O   ARG B  21      53.205 -14.337   0.558  1.00 25.37           O
ATOM   3205  CB  ARG B  21      50.739 -16.378  -0.217  1.00 21.01           C
ATOM   3206  CG  ARG B  21      49.912 -17.514   0.378  1.00 21.81           C
ATOM   3207  CD  ARG B  21      49.800 -18.748  -0.514  1.00 21.71           C
ATOM   3208  NE  ARG B  21      51.119 -19.151  -1.006  1.00 21.99           N
ATOM   3209  CZ  ARG B  21      51.936 -20.032  -0.432  1.00 22.90           C
ATOM   3210  NH1 ARG B  21      51.577 -20.664   0.671  1.00 24.03           N
ATOM   3211  NH2 ARG B  21      53.121 -20.284  -0.962  1.00 21.73           N
ATOM   3212  N   GLU B  22      51.628 -13.199  -0.603  1.00 27.25           N
ATOM   3213  CA  GLU B  22      52.562 -12.264  -1.295  1.00 30.71           C
ATOM   3214  C   GLU B  22      52.962 -11.101  -0.380  1.00 30.79           C
ATOM   3215  O   GLU B  22      54.013 -10.461  -0.642  1.00 32.55           O
ATOM   3216  CB  GLU B  22      51.934 -11.725  -2.582  1.00 34.84           C
ATOM   3217  CG  GLU B  22      52.112 -12.675  -3.758  1.00 37.14           C
ATOM   3218  CD  GLU B  22      51.412 -14.014  -3.580  1.00 39.51           C
ATOM   3219  OE1 GLU B  22      52.063 -15.052  -3.840  1.00 38.85           O
ATOM   3220  OE2 GLU B  22      50.219 -14.017  -3.169  1.00 38.71           O
ATOM   3221  N   GLU B  23      52.159 -10.840   0.650  1.00 29.18           N
ATOM   3222  CA  GLU B  23      52.369  -9.740   1.622  1.00 26.40           C
ATOM   3223  C   GLU B  23      53.547 -10.101   2.536  1.00 24.75           C
ATOM   3224  O   GLU B  23      53.937 -11.286   2.582  1.00 24.86           O
ATOM   3225  CB  GLU B  23      51.083  -9.522   2.427  1.00 26.37           C
ATOM   3226  CG  GLU B  23      49.860  -9.190   1.587  1.00 25.73           C
ATOM   3227  CD  GLU B  23      48.559  -9.016   2.357  1.00 25.32           C
ATOM   3228  OE1 GLU B  23      47.584  -9.783   2.098  1.00 25.40           O
ATOM   3229  OE2 GLU B  23      48.515  -8.104   3.198  1.00 25.75           O
ATOM   3230  N   MET B  24      54.065  -9.107   3.250  1.00 24.26           N
ATOM   3231  CA  MET B  24      55.098  -9.244   4.314  1.00 24.65           C
ATOM   3232  C   MET B  24      56.372  -9.838   3.712  1.00 23.42           C
ATOM   3233  O   MET B  24      57.080 -10.633   4.402  1.00 22.17           O
ATOM   3234  CB  MET B  24      54.572 -10.100   5.470  1.00 27.61           C
ATOM   3235  CG  MET B  24      53.538  -9.375   6.335  1.00 28.64           C
ATOM   3236  SD  MET B  24      54.272  -8.070   7.364  1.00 29.77           S
ATOM   3237  CE  MET B  24      54.109  -8.811   8.987  1.00 31.25           C
ATOM   3238  N   PHE B  25      56.645  -9.443   2.459  1.00 23.11           N
ATOM   3239  CA  PHE B  25      57.858  -9.794   1.683  1.00 20.80           C
ATOM   3240  C   PHE B  25      57.959 -11.325   1.563  1.00 19.39           C
ATOM   3241  O   PHE B  25      59.094 -11.860   1.595  1.00 19.36           O
ATOM   3242  CB  PHE B  25      59.070  -9.168   2.376  1.00 22.11           C
ATOM   3243  CG  PHE B  25      59.012  -7.673   2.607  1.00 23.58           C
ATOM   3244  CD1 PHE B  25      58.941  -6.793   1.540  1.00 22.79           C
ATOM   3245  CD2 PHE B  25      59.130  -7.133   3.885  1.00 25.42           C
ATOM   3246  CE1 PHE B  25      58.936  -5.420   1.734  1.00 23.42           C
ATOM   3247  CE2 PHE B  25      59.120  -5.755   4.083  1.00 25.42           C
ATOM   3248  CZ  PHE B  25      59.010  -4.899   3.006  1.00 25.17           C
ATOM   3249  N   GLY B  26      56.813 -12.021   1.463  1.00 17.41           N
ATOM   3250  CA  GLY B  26      56.729 -13.486   1.290  1.00 16.53           C
ATOM   3251  C   GLY B  26      56.956 -14.263   2.586  1.00 16.35           C
ATOM   3252  O   GLY B  26      56.911 -15.510   2.547  1.00 15.05           O
ATOM   3253  N   PHE B  27      57.221 -13.585   3.709  1.00 16.93           N
ATOM   3254  CA  PHE B  27      57.229 -14.210   5.059  1.00 16.69           C
ATOM   3255  C   PHE B  27      55.797 -14.647   5.338  1.00 16.20           C
ATOM   3256  O   PHE B  27      54.913 -13.781   5.212  1.00 15.89           O
ATOM   3257  CB  PHE B  27      57.736 -13.206   6.089  1.00 17.73           C
ATOM   3258  CG  PHE B  27      57.949 -13.723   7.492  1.00 17.92           C
ATOM   3259  CD1 PHE B  27      59.135 -14.349   7.846  1.00 17.71           C
ATOM   3260  CD2 PHE B  27      57.001 -13.495   8.479  1.00 17.49           C
ATOM   3261  CE1 PHE B  27      59.348 -14.774   9.147  1.00 18.26           C
ATOM   3262  CE2 PHE B  27      57.225 -13.909   9.782  1.00 18.02           C
ATOM   3263  CZ  PHE B  27      58.398 -14.545  10.118  1.00 18.10           C
ATOM   3264  N   LYS B  28      55.576 -15.940   5.589  1.00 15.80           N
ATOM   3265  CA  LYS B  28      54.224 -16.545   5.713  1.00 15.59           C
ATOM   3266  C   LYS B  28      53.750 -16.549   7.167  1.00 15.74           C
ATOM   3267  O   LYS B  28      54.506 -17.017   8.050  1.00 15.86           O
ATOM   3268  CB  LYS B  28      54.197 -17.994   5.234  1.00 15.91           C
ATOM   3269  CG  LYS B  28      54.677 -18.228   3.823  1.00 16.16           C
ATOM   3270  CD  LYS B  28      53.760 -17.669   2.777  1.00 16.97           C
ATOM   3271  CE  LYS B  28      54.320 -17.887   1.390  1.00 17.33           C
ATOM   3272  NZ  LYS B  28      55.686 -17.318   1.285  1.00 17.05           N
ATOM   3273  N   TYR B  29      52.510 -16.108   7.392  1.00 16.15           N
ATOM   3274  CA  TYR B  29      51.795 -16.289   8.677  1.00 16.30           C
ATOM   3275  C   TYR B  29      51.826 -17.783   9.007  1.00 16.67           C
ATOM   3276  O   TYR B  29      52.241 -18.157  10.120  1.00 16.98           O
ATOM   3277  CB  TYR B  29      50.370 -15.743   8.590  1.00 16.15           C
ATOM   3278  CG  TYR B  29      49.571 -15.876   9.863  1.00 16.06           C
ATOM   3279  CD1 TYR B  29      49.643 -14.912  10.859  1.00 15.82           C
ATOM   3280  CD2 TYR B  29      48.743 -16.971  10.077  1.00 15.54           C
ATOM   3281  CE1 TYR B  29      48.920 -15.045  12.037  1.00 15.89           C
ATOM   3282  CE2 TYR B  29      48.002 -17.107  11.240  1.00 15.36           C
ATOM   3283  CZ  TYR B  29      48.092 -16.140  12.219  1.00 15.30           C
ATOM   3284  OH  TYR B  29      47.347 -16.244  13.344  1.00 15.35           O
ATOM   3285  N   TRP B  30      51.441 -18.619   8.041  1.00 16.44           N
ATOM   3286  CA  TRP B  30      51.470 -20.101   8.182  1.00 16.07           C
ATOM   3287  C   TRP B  30      52.876 -20.611   7.863  1.00 15.18           C
ATOM   3288  O   TRP B  30      53.098 -21.017   6.720  1.00 13.98           O
ATOM   3289  CB  TRP B  30      50.388 -20.749   7.310  1.00 16.27           C
ATOM   3290  CG  TRP B  30      49.006 -20.458   7.798  1.00 16.31           C
ATOM   3291  CD1 TRP B  30      48.110 -19.544   7.318  1.00 16.99           C
ATOM   3292  CD2 TRP B  30      48.372 -21.090   8.916  1.00 16.20           C
ATOM   3293  NE1 TRP B  30      46.957 -19.567   8.066  1.00 16.85           N
ATOM   3294  CE2 TRP B  30      47.092 -20.517   9.044  1.00 16.07           C
ATOM   3295  CE3 TRP B  30      48.771 -22.093   9.801  1.00 16.00           C
ATOM   3296  CZ2 TRP B  30      46.212 -20.911  10.039  1.00 16.36           C
ATOM   3297  CZ3 TRP B  30      47.894 -22.489  10.777  1.00 16.90           C
ATOM   3298  CH2 TRP B  30      46.632 -21.902  10.896  1.00 16.88           C
ATOM   3299  N   GLY B  31      53.783 -20.520   8.848  1.00 15.90           N
ATOM   3300  CA  GLY B  31      55.115 -21.165   8.856  1.00 15.65           C
ATOM   3301  C   GLY B  31      56.235 -20.238   9.297  1.00 15.42           C
ATOM   3302  O   GLY B  31      57.258 -20.747   9.766  1.00 14.90           O
ATOM   3303  N   GLY B  32      56.080 -18.927   9.111  1.00 15.75           N
ATOM   3304  CA  GLY B  32      57.098 -17.926   9.483  1.00 16.68           C
ATOM   3305  C   GLY B  32      58.518 -18.423   9.249  1.00 17.76           C
ATOM   3306  O   GLY B  32      58.814 -18.928   8.141  1.00 20.27           O
ATOM   3307  N   VAL B  33      59.381 -18.325  10.259  1.00 17.48           N
ATOM   3308  CA  VAL B  33      60.848 -18.566  10.108  1.00 16.98           C
ATOM   3309  C   VAL B  33      61.099 -20.046   9.799  1.00 17.38           C
ATOM   3310  O   VAL B  33      62.285 -20.394   9.483  1.00 17.33           O
ATOM   3311  CB  VAL B  33      61.637 -18.128  11.357  1.00 16.50           C
ATOM   3312  CG1 VAL B  33      61.633 -16.617  11.517  1.00 16.28           C
ATOM   3313  CG2 VAL B  33      61.152 -18.833  12.620  1.00 16.46           C
ATOM   3314  N   ARG B  34      60.076 -20.896   9.960  1.00 16.72           N
ATOM   3315  CA  ARG B  34      60.228 -22.366   9.838  1.00 16.25           C
ATOM   3316  C   ARG B  34      60.032 -22.764   8.384  1.00 16.70           C
ATOM   3317  O   ARG B  34      60.484 -23.835   8.039  1.00 17.21           O
ATOM   3318  CB  ARG B  34      59.230 -23.122  10.714  1.00 16.17           C
ATOM   3319  CG  ARG B  34      59.351 -22.833  12.201  1.00 16.21           C
ATOM   3320  CD  ARG B  34      60.705 -23.163  12.796  1.00 15.55           C
ATOM   3321  NE  ARG B  34      60.921 -24.590  12.900  1.00 14.80           N
ATOM   3322  CZ  ARG B  34      60.437 -25.357  13.842  1.00 14.49           C
ATOM   3323  NH1 ARG B  34      59.674 -24.847  14.787  1.00 17.04           N
ATOM   3324  NH2 ARG B  34      60.710 -26.637  13.848  1.00 13.71           N
ATOM   3325  N   GLY B  35      59.362 -21.934   7.583  1.00 17.42           N
ATOM   3326  CA  GLY B  35      59.113 -22.215   6.156  1.00 17.30           C
ATOM   3327  C   GLY B  35      57.729 -21.790   5.713  1.00 17.20           C
ATOM   3328  O   GLY B  35      57.318 -20.645   6.015  1.00 18.27           O
ATOM   3329  N   ASP B  36      57.041 -22.682   5.011  1.00 16.52           N
ATOM   3330  CA  ASP B  36      55.783 -22.381   4.292  1.00 16.53           C
ATOM   3331  C   ASP B  36      54.860 -23.589   4.447  1.00 17.04           C
ATOM   3332  O   ASP B  36      55.024 -24.560   3.702  1.00 16.84           O
ATOM   3333  CB  ASP B  36      56.093 -22.032   2.837  1.00 16.19           C
ATOM   3334  CG  ASP B  36      54.871 -21.881   1.963  1.00 16.27           C
ATOM   3335  OD1 ASP B  36      53.787 -22.265   2.389  1.00 17.18           O
ATOM   3336  OD2 ASP B  36      55.024 -21.403   0.857  1.00 17.48           O
ATOM   3337  N   ILE B  37      53.909 -23.514   5.379  1.00 18.19           N
ATOM   3338  CA  ILE B  37      53.040 -24.664   5.745  1.00 18.48           C
ATOM   3339  C   ILE B  37      52.175 -25.030   4.537  1.00 19.09           C
ATOM   3340  O   ILE B  37      52.043 -26.221   4.301  1.00 18.28           O
ATOM   3341  CB  ILE B  37      52.241 -24.384   7.030  1.00 18.46           C
ATOM   3342  CG1 ILE B  37      53.196 -24.216   8.218  1.00 19.32           C
ATOM   3343  CG2 ILE B  37      51.206 -25.474   7.279  1.00 18.94           C
ATOM   3344  CD1 ILE B  37      52.548 -24.041   9.581  1.00 18.97           C
ATOM   3345  N   GLU B  38      51.629 -24.062   3.793  1.00 21.56           N
ATOM   3346  CA  GLU B  38      50.723 -24.373   2.646  1.00 23.37           C
ATOM   3347  C   GLU B  38      51.481 -25.248   1.641  1.00 26.14           C
ATOM   3348  O   GLU B  38      50.882 -26.206   1.091  1.00 28.87           O
ATOM   3349  CB  GLU B  38      50.239 -23.122   1.926  1.00 23.32           C
ATOM   3350  CG  GLU B  38      48.978 -23.324   1.105  1.00 23.93           C
ATOM   3351  CD  GLU B  38      48.760 -22.311  -0.014  1.00 23.40           C
ATOM   3352  OE1 GLU B  38      47.756 -21.575   0.042  1.00 23.29           O
ATOM   3353  OE2 GLU B  38      49.591 -22.271  -0.948  1.00 23.35           O
ATOM   3354  N   GLN B  39      52.757 -24.944   1.422  1.00 25.94           N
ATOM   3355  CA  GLN B  39      53.579 -25.634   0.400  1.00 28.90           C
ATOM   3356  C   GLN B  39      53.842 -27.086   0.879  1.00 28.48           C
ATOM   3357  O   GLN B  39      53.558 -28.017   0.117  1.00 27.99           O
ATOM   3358  CB  GLN B  39      54.770 -24.714   0.086  1.00 31.15           C
ATOM   3359  CG  GLN B  39      55.856 -25.320  -0.786  1.00 33.95           C
ATOM   3360  CD  GLN B  39      57.024 -25.795   0.057  1.00 40.44           C
ATOM   3361  OE1 GLN B  39      57.536 -25.082   0.937  1.00 39.54           O
ATOM   3362  NE2 GLN B  39      57.467 -27.016  -0.216  1.00 42.33           N
ATOM   3363  N   TRP B  40      54.263 -27.309   2.129  1.00 28.62           N
ATOM   3364  CA  TRP B  40      54.466 -28.672   2.701  1.00 27.60           C
ATOM   3365  C   TRP B  40      53.227 -29.551   2.488  1.00 27.76           C
ATOM   3366  O   TRP B  40      53.403 -30.720   2.119  1.00 27.88           O
ATOM   3367  CB  TRP B  40      54.813 -28.621   4.189  1.00 27.47           C
ATOM   3368  CG  TRP B  40      55.978 -27.746   4.517  1.00 28.08           C
ATOM   3369  CD1 TRP B  40      56.923 -27.265   3.655  1.00 28.90           C
ATOM   3370  CD2 TRP B  40      56.327 -27.246   5.818  1.00 27.11           C
ATOM   3371  NE1 TRP B  40      57.829 -26.491   4.328  1.00 27.92           N
ATOM   3372  CE2 TRP B  40      57.490 -26.463   5.658  1.00 27.68           C
ATOM   3373  CE3 TRP B  40      55.768 -27.378   7.090  1.00 26.92           C
ATOM   3374  CZ2 TRP B  40      58.112 -25.828   6.732  1.00 27.37           C
ATOM   3375  CZ3 TRP B  40      56.380 -26.745   8.148  1.00 28.21           C
ATOM   3376  CH2 TRP B  40      57.539 -25.986   7.971  1.00 27.97           C
ATOM   3377  N   LEU B  41      52.027 -29.023   2.760  1.00 28.50           N
ATOM   3378  CA  LEU B  41      50.746 -29.771   2.630  1.00 28.27           C
ATOM   3379  C   LEU B  41      50.540 -30.130   1.148  1.00 28.54           C
ATOM   3380  O   LEU B  41      50.325 -31.320   0.852  1.00 27.74           O
ATOM   3381  CB  LEU B  41      49.584 -28.937   3.191  1.00 27.30           C
ATOM   3382  CG  LEU B  41      49.543 -28.723   4.708  1.00 26.85           C
ATOM   3383  CD1 LEU B  41      48.197 -28.169   5.156  1.00 26.31           C
ATOM   3384  CD2 LEU B  41      49.830 -30.005   5.457  1.00 26.72           C
ATOM   3385  N   ASN B  42      50.621 -29.141   0.255  1.00 28.38           N
ATOM   3386  CA  ASN B  42      50.442 -29.310  -1.215  1.00 30.28           C
ATOM   3387  C   ASN B  42      51.394 -30.392  -1.759  1.00 31.59           C
ATOM   3388  O   ASN B  42      50.926 -31.248  -2.551  1.00 26.36           O
ATOM   3389  CB  ASN B  42      50.683 -27.992  -1.955  1.00 28.76           C
ATOM   3390  CG  ASN B  42      49.503 -27.055  -1.874  1.00 27.89           C
ATOM   3391  OD1 ASN B  42      48.365 -27.489  -2.034  1.00 24.68           O
ATOM   3392  ND2 ASN B  42      49.775 -25.780  -1.633  1.00 29.57           N
ATOM   3393  N   GLU B  43      52.670 -30.322  -1.345  1.00 34.22           N
ATOM   3394  CA  GLU B  43      53.779 -31.234  -1.731  1.00 35.64           C
ATOM   3395  C   GLU B  43      53.417 -32.663  -1.334  1.00 32.46           C
ATOM   3396  O   GLU B  43      53.781 -33.563  -2.080  1.00 33.36           O
ATOM   3397  CB  GLU B  43      55.084 -30.877  -1.008  1.00 42.52           C
ATOM   3398  CG  GLU B  43      55.629 -29.495  -1.333  1.00 49.03           C
ATOM   3399  CD  GLU B  43      56.826 -29.460  -2.268  1.00 55.13           C
ATOM   3400  OE1 GLU B  43      57.726 -28.613  -2.047  1.00 54.40           O
ATOM   3401  OE2 GLU B  43      56.852 -30.269  -3.226  1.00 60.03           O
ATOM   3402  N   ASN B  44      52.752 -32.845  -0.187  1.00 28.92           N
ATOM   3403  CA  ASN B  44      52.524 -34.168   0.453  1.00 26.68           C
ATOM   3404  C   ASN B  44      51.112 -34.693   0.125  1.00 25.53           C
ATOM   3405  O   ASN B  44      50.695 -35.703   0.734  1.00 23.93           O
ATOM   3406  CB  ASN B  44      52.850 -34.092   1.947  1.00 26.39           C
ATOM   3407  CG  ASN B  44      54.271 -34.521   2.249  1.00 25.77           C
ATOM   3408  OD1 ASN B  44      54.548 -35.711   2.301  1.00 25.24           O
ATOM   3409  ND2 ASN B  44      55.172 -33.573   2.450  1.00 24.65           N
ATOM   3410  N   GLY B  45      50.421 -34.065  -0.834  1.00 25.27           N
ATOM   3411  CA  GLY B  45      49.208 -34.606  -1.480  1.00 24.55           C
ATOM   3412  C   GLY B  45      47.922 -34.020  -0.931  1.00 24.47           C
ATOM   3413  O   GLY B  45      46.848 -34.397  -1.410  1.00 24.68           O
ATOM   3414  N   TYR B  46      47.994 -33.099   0.024  1.00 25.38           N
ATOM   3415  CA  TYR B  46      46.781 -32.447   0.590  1.00 26.58           C
ATOM   3416  C   TYR B  46      46.638 -31.053  -0.043  1.00 26.79           C
ATOM   3417  O   TYR B  46      47.420 -30.150   0.310  1.00 26.92           O
ATOM   3418  CB  TYR B  46      46.824 -32.429   2.125  1.00 25.08           C
ATOM   3419  CG  TYR B  46      47.263 -33.717   2.779  1.00 23.04           C
ATOM   3420  CD1 TYR B  46      46.365 -34.746   3.037  1.00 22.32           C
ATOM   3421  CD2 TYR B  46      48.583 -33.892   3.161  1.00 22.63           C
ATOM   3422  CE1 TYR B  46      46.775 -35.926   3.634  1.00 22.18           C
ATOM   3423  CE2 TYR B  46      49.012 -35.064   3.762  1.00 23.28           C
ATOM   3424  CZ  TYR B  46      48.103 -36.079   4.006  1.00 22.60           C
ATOM   3425  OH  TYR B  46      48.555 -37.203   4.623  1.00 21.39           O
ATOM   3426  N   ARG B  47      45.699 -30.918  -0.988  1.00 27.14           N
ATOM   3427  CA  ARG B  47      45.379 -29.647  -1.692  1.00 28.30           C
ATOM   3428  C   ARG B  47      45.071 -28.606  -0.607  1.00 25.70           C
ATOM   3429  O   ARG B  47      44.205 -28.889   0.259  1.00 25.40           O
ATOM   3430  CB  ARG B  47      44.233 -29.862  -2.697  1.00 31.12           C
ATOM   3431  CG  ARG B  47      44.116 -28.793  -3.780  1.00 34.43           C
ATOM   3432  CD  ARG B  47      43.390 -29.271  -5.045  1.00 38.38           C
ATOM   3433  NE  ARG B  47      41.965 -29.595  -4.893  1.00 37.12           N
ATOM   3434  CZ  ARG B  47      40.948 -28.756  -5.106  1.00 37.53           C
ATOM   3435  NH1 ARG B  47      41.172 -27.508  -5.483  1.00 35.86           N
ATOM   3436  NH2 ARG B  47      39.698 -29.166  -4.923  1.00 39.21           N
ATOM   3437  N   THR B  48      45.791 -27.480  -0.616  1.00 22.54           N
ATOM   3438  CA  THR B  48      45.785 -26.488   0.485  1.00 22.37           C
ATOM   3439  C   THR B  48      45.871 -25.055  -0.062  1.00 21.27           C
ATOM   3440  O   THR B  48      46.825 -24.750  -0.799  1.00 20.29           O
ATOM   3441  CB  THR B  48      46.902 -26.785   1.494  1.00 22.92           C
ATOM   3442  OG1 THR B  48      46.766 -28.149   1.907  1.00 21.92           O
ATOM   3443  CG2 THR B  48      46.875 -25.835   2.679  1.00 22.55           C
ATOM   3444  N   TYR B  49      44.906 -24.227   0.351  1.00 20.29           N
ATOM   3445  CA  TYR B  49      44.758 -22.780   0.067  1.00 19.44           C
ATOM   3446  C   TYR B  49      44.854 -21.988   1.373  1.00 18.72           C
ATOM   3447  O   TYR B  49      44.767 -22.554   2.480  1.00 19.48           O
ATOM   3448  CB  TYR B  49      43.406 -22.482  -0.574  1.00 19.63           C
ATOM   3449  CG  TYR B  49      43.172 -23.197  -1.878  1.00 21.55           C
ATOM   3450  CD1 TYR B  49      43.640 -22.669  -3.076  1.00 21.53           C
ATOM   3451  CD2 TYR B  49      42.481 -24.404  -1.919  1.00 21.70           C
ATOM   3452  CE1 TYR B  49      43.427 -23.323  -4.280  1.00 21.52           C
ATOM   3453  CE2 TYR B  49      42.266 -25.067  -3.116  1.00 21.52           C
ATOM   3454  CZ  TYR B  49      42.736 -24.520  -4.296  1.00 20.76           C
ATOM   3455  OH  TYR B  49      42.517 -25.152  -5.473  1.00 21.17           O
ATOM   3456  N   THR B  50      45.008 -20.680   1.232  1.00 17.14           N
ATOM   3457  CA  THR B  50      45.225 -19.729   2.337  1.00 16.20           C
ATOM   3458  C   THR B  50      44.248 -18.568   2.145  1.00 15.98           C
ATOM   3459  O   THR B  50      44.339 -17.882   1.111  1.00 14.97           O
ATOM   3460  CB  THR B  50      46.690 -19.287   2.363  1.00 16.11           C
ATOM   3461  OG1 THR B  50      47.492 -20.406   2.762  1.00 15.92           O
ATOM   3462  CG2 THR B  50      46.900 -18.086   3.256  1.00 15.93           C
ATOM   3463  N   LEU B  51      43.339 -18.389   3.107  1.00 16.24           N
ATOM   3464  CA  LEU B  51      42.489 -17.181   3.263  1.00 15.15           C
ATOM   3465  C   LEU B  51      43.291 -16.101   3.994  1.00 14.36           C
ATOM   3466  O   LEU B  51      44.103 -16.434   4.888  1.00 13.63           O
ATOM   3467  CB  LEU B  51      41.210 -17.529   4.034  1.00 15.09           C
ATOM   3468  CG  LEU B  51      40.243 -18.465   3.321  1.00 15.11           C
ATOM   3469  CD1 LEU B  51      39.065 -18.779   4.207  1.00 15.43           C
ATOM   3470  CD2 LEU B  51      39.755 -17.877   2.009  1.00 15.96           C
ATOM   3471  N   ALA B  52      42.999 -14.860   3.613  1.00 14.19           N
ATOM   3472  CA  ALA B  52      43.513 -13.595   4.168  1.00 14.49           C
ATOM   3473  C   ALA B  52      42.335 -12.613   4.307  1.00 14.02           C
ATOM   3474  O   ALA B  52      41.812 -12.152   3.301  1.00 14.91           O
ATOM   3475  CB  ALA B  52      44.592 -13.073   3.253  1.00 14.65           C
ATOM   3476  N   VAL B  53      41.916 -12.335   5.532  1.00 13.34           N
ATOM   3477  CA  VAL B  53      40.744 -11.480   5.864  1.00 12.82           C
ATOM   3478  C   VAL B  53      41.254 -10.338   6.754  1.00 12.40           C
ATOM   3479  O   VAL B  53      42.407 -10.399   7.213  1.00 12.03           O
ATOM   3480  CB  VAL B  53      39.630 -12.319   6.537  1.00 12.64           C
ATOM   3481  CG1 VAL B  53      39.207 -13.487   5.674  1.00 12.62           C
ATOM   3482  CG2 VAL B  53      40.016 -12.847   7.905  1.00 12.65           C
ATOM   3483  N   GLY B  54      40.437  -9.319   6.977  1.00 12.47           N
ATOM   3484  CA  GLY B  54      40.830  -8.159   7.795  1.00 13.10           C
ATOM   3485  C   GLY B  54      41.127  -8.586   9.233  1.00 13.78           C
ATOM   3486  O   GLY B  54      40.197  -8.794  10.021  1.00 14.31           O
ATOM   3487  N   PRO B  55      42.414  -8.717   9.622  1.00 13.38           N
ATOM   3488  CA  PRO B  55      42.762  -9.331  10.896  1.00 13.62           C
ATOM   3489  C   PRO B  55      42.190  -8.650  12.155  1.00 13.80           C
ATOM   3490  O   PRO B  55      42.003  -9.336  13.124  1.00 15.20           O
ATOM   3491  CB  PRO B  55      44.298  -9.258  10.901  1.00 13.86           C
ATOM   3492  CG  PRO B  55      44.643  -8.107   9.979  1.00 13.36           C
ATOM   3493  CD  PRO B  55      43.591  -8.206   8.906  1.00 13.46           C
ATOM   3494  N   LEU B  56      41.911  -7.350  12.148  1.00 13.45           N
ATOM   3495  CA  LEU B  56      41.380  -6.648  13.355  1.00 13.59           C
ATOM   3496  C   LEU B  56      39.838  -6.577  13.310  1.00 13.48           C
ATOM   3497  O   LEU B  56      39.236  -6.026  14.235  1.00 14.08           O
ATOM   3498  CB  LEU B  56      41.986  -5.240  13.416  1.00 13.53           C
ATOM   3499  CG  LEU B  56      43.514  -5.183  13.446  1.00 13.67           C
ATOM   3500  CD1 LEU B  56      44.006  -3.756  13.281  1.00 13.59           C
ATOM   3501  CD2 LEU B  56      44.058  -5.784  14.732  1.00 13.75           C
ATOM   3502  N   SER B  57      39.199  -7.107  12.276  1.00 12.99           N
ATOM   3503  CA  SER B  57      37.760  -6.892  12.030  1.00 12.94           C
ATOM   3504  C   SER B  57      36.920  -7.902  12.832  1.00 12.81           C
ATOM   3505  O   SER B  57      37.456  -8.921  13.325  1.00 12.45           O
ATOM   3506  CB  SER B  57      37.520  -6.938  10.559  1.00 13.00           C
ATOM   3507  OG  SER B  57      38.434  -6.070   9.915  1.00 13.44           O
ATOM   3508  N   SER B  58      35.625  -7.647  12.965  1.00 12.75           N
ATOM   3509  CA  SER B  58      34.713  -8.578  13.674  1.00 12.93           C
ATOM   3510  C   SER B  58      34.799  -9.953  13.013  1.00 13.09           C
ATOM   3511  O   SER B  58      35.094 -10.019  11.798  1.00 13.94           O
ATOM   3512  CB  SER B  58      33.307  -8.080  13.690  1.00 12.88           C
ATOM   3513  OG  SER B  58      32.913  -7.698  12.391  1.00 12.98           O
ATOM   3514  N   ASN B  59      34.553 -11.012  13.783  1.00 12.74           N
ATOM   3515  CA  ASN B  59      34.463 -12.381  13.237  1.00 12.61           C
ATOM   3516  C   ASN B  59      33.385 -12.369  12.134  1.00 12.73           C
ATOM   3517  O   ASN B  59      33.604 -12.978  11.078  1.00 13.23           O
ATOM   3518  CB  ASN B  59      34.275 -13.372  14.377  1.00 13.12           C
ATOM   3519  CG  ASN B  59      35.518 -13.509  15.234  1.00 14.17           C
ATOM   3520  OD1 ASN B  59      36.605 -13.762  14.711  1.00 14.63           O
ATOM   3521  ND2 ASN B  59      35.372 -13.360  16.547  1.00 14.61           N
ATOM   3522  N   TRP B  60      32.290 -11.639  12.337  1.00 12.43           N
ATOM   3523  CA  TRP B  60      31.193 -11.463  11.350  1.00 12.39           C
ATOM   3524  C   TRP B  60      31.735 -10.951   9.998  1.00 12.96           C
ATOM   3525  O   TRP B  60      31.322 -11.513   8.941  1.00 12.48           O
ATOM   3526  CB  TRP B  60      30.123 -10.511  11.921  1.00 11.80           C
ATOM   3527  CG  TRP B  60      29.011 -10.218  10.962  1.00 11.11           C
ATOM   3528  CD1 TRP B  60      29.072  -9.438   9.850  1.00 10.83           C
ATOM   3529  CD2 TRP B  60      27.675 -10.729  11.016  1.00 10.81           C
ATOM   3530  NE1 TRP B  60      27.864  -9.414   9.216  1.00 10.78           N
ATOM   3531  CE2 TRP B  60      26.991 -10.208   9.900  1.00 10.68           C
ATOM   3532  CE3 TRP B  60      27.001 -11.571  11.898  1.00 10.79           C
ATOM   3533  CZ2 TRP B  60      25.653 -10.478   9.655  1.00 10.62           C
ATOM   3534  CZ3 TRP B  60      25.684 -11.867  11.650  1.00 10.78           C
ATOM   3535  CH2 TRP B  60      25.023 -11.319  10.547  1.00 11.22           C
ATOM   3536  N   ASP B  61      32.531  -9.871  10.016  1.00 12.78           N
ATOM   3537  CA  ASP B  61      33.010  -9.193   8.786  1.00 12.84           C
ATOM   3538  C   ASP B  61      33.880 -10.193   8.044  1.00 13.55           C
ATOM   3539  O   ASP B  61      33.714 -10.302   6.808  1.00 14.82           O
ATOM   3540  CB  ASP B  61      33.827  -7.925   9.064  1.00 12.62           C
ATOM   3541  CG  ASP B  61      32.984  -6.725   9.462  1.00 12.11           C
ATOM   3542  OD1 ASP B  61      31.829  -6.962   9.856  1.00 11.79           O
ATOM   3543  OD2 ASP B  61      33.493  -5.568   9.382  1.00 11.15           O
ATOM   3544  N   ARG B  62      34.758 -10.863   8.799  1.00 13.66           N
ATOM   3545  CA  ARG B  62      35.758 -11.849   8.319  1.00 13.29           C
ATOM   3546  C   ARG B  62      35.035 -13.094   7.808  1.00 13.09           C
ATOM   3547  O   ARG B  62      35.560 -13.743   6.862  1.00 13.27           O
ATOM   3548  CB  ARG B  62      36.690 -12.261   9.456  1.00 13.78           C
ATOM   3549  CG  ARG B  62      37.490 -11.117  10.064  1.00 14.54           C
ATOM   3550  CD  ARG B  62      38.333 -11.516  11.263  1.00 15.04           C
ATOM   3551  NE  ARG B  62      38.855 -12.857  11.074  1.00 15.99           N
ATOM   3552  CZ  ARG B  62      40.063 -13.292  11.392  1.00 16.52           C
ATOM   3553  NH1 ARG B  62      40.951 -12.482  11.951  1.00 16.92           N
ATOM   3554  NH2 ARG B  62      40.373 -14.555  11.136  1.00 16.30           N
ATOM   3555  N   ALA B  63      33.894 -13.431   8.409  1.00 12.21           N
ATOM   3556  CA  ALA B  63      33.046 -14.541   7.931  1.00 12.73           C
ATOM   3557  C   ALA B  63      32.555 -14.169   6.537  1.00 13.08           C
ATOM   3558  O   ALA B  63      32.772 -14.945   5.602  1.00 13.48           O
ATOM   3559  CB  ALA B  63      31.895 -14.831   8.867  1.00 12.75           C
ATOM   3560  N   CYS B  64      31.950 -12.991   6.429  1.00 14.02           N
ATOM   3561  CA  CYS B  64      31.423 -12.382   5.179  1.00 14.37           C
ATOM   3562  C   CYS B  64      32.577 -12.248   4.168  1.00 14.59           C
ATOM   3563  O   CYS B  64      32.353 -12.472   2.966  1.00 14.55           O
ATOM   3564  CB  CYS B  64      30.756 -11.032   5.465  1.00 14.80           C
ATOM   3565  SG  CYS B  64      29.306 -11.103   6.559  1.00 14.93           S
ATOM   3566  N   GLU B  65      33.780 -11.914   4.621  1.00 14.50           N
ATOM   3567  CA  GLU B  65      34.942 -11.777   3.707  1.00 15.52           C
ATOM   3568  C   GLU B  65      35.385 -13.171   3.251  1.00 16.21           C
ATOM   3569  O   GLU B  65      35.523 -13.400   2.027  1.00 15.96           O
ATOM   3570  CB  GLU B  65      36.073 -10.989   4.371  1.00 15.43           C
ATOM   3571  CG  GLU B  65      35.783  -9.491   4.437  1.00 15.76           C
ATOM   3572  CD  GLU B  65      36.618  -8.738   5.450  1.00 15.24           C
ATOM   3573  OE1 GLU B  65      37.698  -9.249   5.807  1.00 15.43           O
ATOM   3574  OE2 GLU B  65      36.172  -7.674   5.901  1.00 15.54           O
ATOM   3575  N   ALA B  66      35.618 -14.059   4.211  1.00 16.61           N
ATOM   3576  CA  ALA B  66      35.991 -15.462   3.954  1.00 16.30           C
ATOM   3577  C   ALA B  66      35.029 -16.036   2.905  1.00 15.83           C
ATOM   3578  O   ALA B  66      35.517 -16.610   1.898  1.00 15.35           O
ATOM   3579  CB  ALA B  66      35.972 -16.234   5.254  1.00 16.08           C
ATOM   3580  N   TYR B  67      33.717 -15.875   3.115  1.00 15.34           N
ATOM   3581  CA  TYR B  67      32.659 -16.462   2.247  1.00 15.96           C
ATOM   3582  C   TYR B  67      32.906 -16.087   0.769  1.00 16.47           C
ATOM   3583  O   TYR B  67      32.966 -16.984  -0.101  1.00 17.11           O
ATOM   3584  CB  TYR B  67      31.271 -16.030   2.714  1.00 15.43           C
ATOM   3585  CG  TYR B  67      30.186 -16.339   1.720  1.00 15.28           C
ATOM   3586  CD1 TYR B  67      29.647 -17.603   1.614  1.00 15.49           C
ATOM   3587  CD2 TYR B  67      29.703 -15.354   0.878  1.00 15.44           C
ATOM   3588  CE1 TYR B  67      28.642 -17.882   0.700  1.00 15.89           C
ATOM   3589  CE2 TYR B  67      28.728 -15.621  -0.063  1.00 15.35           C
ATOM   3590  CZ  TYR B  67      28.198 -16.888  -0.152  1.00 15.62           C
ATOM   3591  OH  TYR B  67      27.244 -17.122  -1.087  1.00 16.38           O
ATOM   3592  N   ALA B  68      33.043 -14.793   0.499  1.00 16.09           N
ATOM   3593  CA  ALA B  68      33.198 -14.213  -0.846  1.00 16.78           C
ATOM   3594  C   ALA B  68      34.526 -14.681  -1.441  1.00 17.45           C
ATOM   3595  O   ALA B  68      34.575 -14.929  -2.671  1.00 16.87           O
ATOM   3596  CB  ALA B  68      33.140 -12.706  -0.756  1.00 16.95           C
ATOM   3597  N   GLN B  69      35.561 -14.737  -0.599  1.00 17.89           N
ATOM   3598  CA  GLN B  69      36.951 -15.134  -0.956  1.00 19.04           C
ATOM   3599  C   GLN B  69      36.939 -16.595  -1.444  1.00 20.21           C
ATOM   3600  O   GLN B  69      37.779 -16.952  -2.327  1.00 22.16           O
ATOM   3601  CB  GLN B  69      37.849 -14.943   0.271  1.00 20.30           C
ATOM   3602  CG  GLN B  69      39.342 -14.945  -0.002  1.00 20.66           C
ATOM   3603  CD  GLN B  69      40.130 -14.216   1.065  1.00 21.11           C
ATOM   3604  OE1 GLN B  69      39.665 -13.265   1.710  1.00 20.91           O
ATOM   3605  NE2 GLN B  69      41.368 -14.645   1.227  1.00 20.93           N
ATOM   3606  N   LEU B  70      36.034 -17.424  -0.910  1.00 18.25           N
ATOM   3607  CA  LEU B  70      35.930 -18.845  -1.317  1.00 17.24           C
ATOM   3608  C   LEU B  70      35.006 -18.945  -2.541  1.00 17.36           C
ATOM   3609  O   LEU B  70      35.502 -19.332  -3.574  1.00 16.28           O
ATOM   3610  CB  LEU B  70      35.446 -19.688  -0.129  1.00 16.95           C
ATOM   3611  CG  LEU B  70      36.452 -19.882   1.011  1.00 16.65           C
ATOM   3612  CD1 LEU B  70      35.772 -20.404   2.262  1.00 16.87           C
ATOM   3613  CD2 LEU B  70      37.579 -20.812   0.629  1.00 16.41           C
ATOM   3614  N   VAL B  71      33.718 -18.591  -2.430  1.00 18.34           N
ATOM   3615  CA  VAL B  71      32.686 -18.859  -3.482  1.00 18.15           C
ATOM   3616  C   VAL B  71      32.818 -17.857  -4.625  1.00 18.22           C
ATOM   3617  O   VAL B  71      32.232 -18.100  -5.690  1.00 18.41           O
ATOM   3618  CB  VAL B  71      31.242 -18.834  -2.950  1.00 18.64           C
ATOM   3619  CG1 VAL B  71      30.984 -19.958  -1.958  1.00 18.69           C
ATOM   3620  CG2 VAL B  71      30.855 -17.479  -2.371  1.00 18.54           C
ATOM   3621  N   GLY B  72      33.504 -16.742  -4.404  1.00 19.03           N
ATOM   3622  CA  GLY B  72      33.540 -15.636  -5.382  1.00 18.01           C
ATOM   3623  C   GLY B  72      32.387 -14.669  -5.199  1.00 16.82           C
ATOM   3624  O   GLY B  72      31.256 -15.107  -4.954  1.00 16.83           O
ATOM   3625  N   GLY B  73      32.675 -13.386  -5.359  1.00 16.55           N
ATOM   3626  CA  GLY B  73      31.681 -12.306  -5.448  1.00 16.41           C
ATOM   3627  C   GLY B  73      32.194 -11.061  -4.751  1.00 16.58           C
ATOM   3628  O   GLY B  73      33.411 -10.991  -4.438  1.00 16.29           O
ATOM   3629  N   THR B  74      31.302 -10.109  -4.488  1.00 16.40           N
ATOM   3630  CA  THR B  74      31.618  -8.894  -3.700  1.00 16.62           C
ATOM   3631  C   THR B  74      31.204  -9.130  -2.241  1.00 16.07           C
ATOM   3632  O   THR B  74      30.049  -9.543  -2.003  1.00 15.46           O
ATOM   3633  CB  THR B  74      30.986  -7.655  -4.339  1.00 17.09           C
ATOM   3634  OG1 THR B  74      31.297  -7.674  -5.738  1.00 15.72           O
ATOM   3635  CG2 THR B  74      31.502  -6.396  -3.671  1.00 17.78           C
ATOM   3636  N   VAL B  75      32.131  -8.920  -1.303  1.00 15.84           N
ATOM   3637  CA  VAL B  75      31.888  -9.104   0.156  1.00 15.93           C
ATOM   3638  C   VAL B  75      30.614  -8.327   0.516  1.00 16.38           C
ATOM   3639  O   VAL B  75      30.552  -7.131   0.179  1.00 17.21           O
ATOM   3640  CB  VAL B  75      33.100  -8.632   0.970  1.00 16.16           C
ATOM   3641  CG1 VAL B  75      32.791  -8.526   2.460  1.00 16.19           C
ATOM   3642  CG2 VAL B  75      34.320  -9.509   0.717  1.00 15.77           C
ATOM   3643  N   ASP B  76      29.604  -8.998   1.082  1.00 16.38           N
ATOM   3644  CA  ASP B  76      28.322  -8.374   1.515  1.00 16.06           C
ATOM   3645  C   ASP B  76      28.184  -8.532   3.031  1.00 15.23           C
ATOM   3646  O   ASP B  76      27.830  -9.617   3.471  1.00 15.52           O
ATOM   3647  CB  ASP B  76      27.121  -8.966   0.777  1.00 16.01           C
ATOM   3648  CG  ASP B  76      25.793  -8.335   1.170  1.00 17.57           C
ATOM   3649  OD1 ASP B  76      25.747  -7.574   2.172  1.00 17.14           O
ATOM   3650  OD2 ASP B  76      24.792  -8.613   0.473  1.00 20.53           O
ATOM   3651  N   TYR B  77      28.451  -7.482   3.799  1.00 14.81           N
ATOM   3652  CA  TYR B  77      28.395  -7.523   5.286  1.00 15.14           C
ATOM   3653  C   TYR B  77      26.963  -7.645   5.823  1.00 14.92           C
ATOM   3654  O   TYR B  77      26.875  -7.872   7.037  1.00 15.13           O
ATOM   3655  CB  TYR B  77      29.067  -6.290   5.878  1.00 14.82           C
ATOM   3656  CG  TYR B  77      30.537  -6.279   5.583  1.00 14.56           C
ATOM   3657  CD1 TYR B  77      31.361  -7.246   6.129  1.00 14.53           C
ATOM   3658  CD2 TYR B  77      31.088  -5.347   4.730  1.00 14.10           C
ATOM   3659  CE1 TYR B  77      32.715  -7.276   5.853  1.00 14.40           C
ATOM   3660  CE2 TYR B  77      32.444  -5.353   4.457  1.00 14.53           C
ATOM   3661  CZ  TYR B  77      33.258  -6.316   5.026  1.00 14.43           C
ATOM   3662  OH  TYR B  77      34.590  -6.337   4.757  1.00 15.11           O
ATOM   3663  N   GLY B  78      25.924  -7.524   4.981  1.00 14.47           N
ATOM   3664  CA  GLY B  78      24.503  -7.492   5.389  1.00 14.35           C
ATOM   3665  C   GLY B  78      24.033  -6.063   5.655  1.00 14.90           C
ATOM   3666  O   GLY B  78      24.741  -5.328   6.396  1.00 15.18           O
ATOM   3667  N   ALA B  79      22.897  -5.671   5.068  1.00 14.74           N
ATOM   3668  CA  ALA B  79      22.255  -4.340   5.204  1.00 14.67           C
ATOM   3669  C   ALA B  79      22.033  -4.007   6.679  1.00 14.69           C
ATOM   3670  O   ALA B  79      22.432  -2.893   7.108  1.00 15.14           O
ATOM   3671  CB  ALA B  79      20.934  -4.297   4.457  1.00 15.22           C
ATOM   3672  N   ALA B  80      21.394  -4.907   7.430  1.00 14.69           N
ATOM   3673  CA  ALA B  80      21.079  -4.678   8.866  1.00 15.09           C
ATOM   3674  C   ALA B  80      22.386  -4.421   9.645  1.00 14.94           C
ATOM   3675  O   ALA B  80      22.494  -3.334  10.268  1.00 14.90           O
ATOM   3676  CB  ALA B  80      20.260  -5.820   9.439  1.00 14.72           C
ATOM   3677  N   HIS B  81      23.344  -5.356   9.579  1.00 14.55           N
ATOM   3678  CA  HIS B  81      24.692  -5.255  10.201  1.00 14.93           C
ATOM   3679  C   HIS B  81      25.397  -3.937   9.821  1.00 15.46           C
ATOM   3680  O   HIS B  81      25.958  -3.281  10.721  1.00 15.16           O
ATOM   3681  CB  HIS B  81      25.571  -6.445   9.797  1.00 14.53           C
ATOM   3682  CG  HIS B  81      26.922  -6.376  10.424  1.00 14.33           C
ATOM   3683  ND1 HIS B  81      27.205  -6.995  11.617  1.00 14.58           N
ATOM   3684  CD2 HIS B  81      28.049  -5.729  10.060  1.00 14.38           C
ATOM   3685  CE1 HIS B  81      28.455  -6.741  11.962  1.00 14.29           C
ATOM   3686  NE2 HIS B  81      28.991  -5.966  11.029  1.00 14.41           N
ATOM   3687  N   ALA B  82      25.418  -3.590   8.531  1.00 15.84           N
ATOM   3688  CA  ALA B  82      26.057  -2.365   7.994  1.00 16.29           C
ATOM   3689  C   ALA B  82      25.455  -1.126   8.678  1.00 16.27           C
ATOM   3690  O   ALA B  82      26.213  -0.328   9.244  1.00 16.22           O
ATOM   3691  CB  ALA B  82      25.878  -2.311   6.493  1.00 16.34           C
ATOM   3692  N   ALA B  83      24.133  -0.981   8.637  1.00 15.95           N
ATOM   3693  CA  ALA B  83      23.421   0.221   9.115  1.00 16.25           C
ATOM   3694  C   ALA B  83      23.482   0.274  10.640  1.00 17.00           C
ATOM   3695  O   ALA B  83      23.402   1.400  11.182  1.00 16.93           O
ATOM   3696  CB  ALA B  83      21.996   0.242   8.616  1.00 15.91           C
ATOM   3697  N   LYS B  84      23.613  -0.882  11.298  1.00 18.26           N
ATOM   3698  CA  LYS B  84      23.616  -0.982  12.785  1.00 19.51           C
ATOM   3699  C   LYS B  84      24.942  -0.420  13.315  1.00 18.93           C
ATOM   3700  O   LYS B  84      24.871   0.456  14.182  1.00 18.21           O
ATOM   3701  CB  LYS B  84      23.374  -2.420  13.265  1.00 21.32           C
ATOM   3702  CG  LYS B  84      23.537  -2.622  14.769  1.00 22.56           C
ATOM   3703  CD  LYS B  84      22.737  -3.779  15.362  1.00 24.35           C
ATOM   3704  CE  LYS B  84      22.370  -3.561  16.823  1.00 25.67           C
ATOM   3705  NZ  LYS B  84      22.764  -4.715  17.667  1.00 25.57           N
ATOM   3706  N   HIS B  85      26.085  -0.877  12.774  1.00 17.69           N
ATOM   3707  CA  HIS B  85      27.457  -0.534  13.245  1.00 16.84           C
ATOM   3708  C   HIS B  85      28.069   0.604  12.430  1.00 16.28           C
ATOM   3709  O   HIS B  85      29.136   1.099  12.826  1.00 16.01           O
ATOM   3710  CB  HIS B  85      28.349  -1.768  13.211  1.00 16.53           C
ATOM   3711  CG  HIS B  85      27.808  -2.837  14.076  1.00 16.91           C
ATOM   3712  ND1 HIS B  85      27.831  -2.728  15.449  1.00 16.47           N
ATOM   3713  CD2 HIS B  85      27.186  -3.998  13.769  1.00 17.06           C
ATOM   3714  CE1 HIS B  85      27.258  -3.803  15.956  1.00 17.75           C
ATOM   3715  NE2 HIS B  85      26.838  -4.596  14.940  1.00 16.78           N
ATOM   3716  N   GLY B  86      27.426   0.991  11.332  1.00 16.32           N
ATOM   3717  CA  GLY B  86      27.763   2.221  10.590  1.00 16.71           C
ATOM   3718  C   GLY B  86      29.002   2.054   9.732  1.00 16.99           C
ATOM   3719  O   GLY B  86      29.871   2.960   9.780  1.00 16.60           O
ATOM   3720  N   HIS B  87      29.086   0.958   8.960  1.00 16.57           N
ATOM   3721  CA  HIS B  87      30.165   0.746   7.959  1.00 16.26           C
ATOM   3722  C   HIS B  87      29.567   0.279   6.626  1.00 16.56           C
ATOM   3723  O   HIS B  87      28.350   0.003   6.574  1.00 17.80           O
ATOM   3724  CB  HIS B  87      31.260  -0.156   8.543  1.00 15.57           C
ATOM   3725  CG  HIS B  87      30.943  -1.618   8.603  1.00 15.40           C
ATOM   3726  ND1 HIS B  87      30.853  -2.413   7.472  1.00 14.16           N
ATOM   3727  CD2 HIS B  87      30.767  -2.446   9.659  1.00 14.56           C
ATOM   3728  CE1 HIS B  87      30.621  -3.653   7.836  1.00 14.22           C
ATOM   3729  NE2 HIS B  87      30.557  -3.700   9.167  1.00 14.28           N
ATOM   3730  N   ALA B  88      30.396   0.224   5.581  1.00 16.39           N
ATOM   3731  CA  ALA B  88      29.990  -0.134   4.203  1.00 16.25           C
ATOM   3732  C   ALA B  88      29.304  -1.504   4.227  1.00 16.37           C
ATOM   3733  O   ALA B  88      29.820  -2.405   4.880  1.00 17.91           O
ATOM   3734  CB  ALA B  88      31.193  -0.140   3.297  1.00 15.56           C
ATOM   3735  N   ARG B  89      28.185  -1.662   3.540  1.00 16.25           N
ATOM   3736  CA  ARG B  89      27.579  -2.995   3.324  1.00 17.47           C
ATOM   3737  C   ARG B  89      28.513  -3.847   2.427  1.00 18.34           C
ATOM   3738  O   ARG B  89      28.772  -5.048   2.756  1.00 19.29           O
ATOM   3739  CB  ARG B  89      26.166  -2.860   2.752  1.00 17.29           C
ATOM   3740  CG  ARG B  89      25.484  -4.209   2.600  1.00 18.69           C
ATOM   3741  CD  ARG B  89      24.179  -4.151   1.848  1.00 20.14           C
ATOM   3742  NE  ARG B  89      23.924  -5.423   1.193  1.00 21.54           N
ATOM   3743  CZ  ARG B  89      22.858  -5.671   0.438  1.00 21.97           C
ATOM   3744  NH1 ARG B  89      22.701  -6.861  -0.133  1.00 21.50           N
ATOM   3745  NH2 ARG B  89      21.947  -4.725   0.274  1.00 21.40           N
ATOM   3746  N   PHE B  90      29.023  -3.271   1.339  1.00 17.69           N
ATOM   3747  CA  PHE B  90      29.823  -3.979   0.305  1.00 16.85           C
ATOM   3748  C   PHE B  90      31.320  -3.732   0.530  1.00 16.51           C
ATOM   3749  O   PHE B  90      31.674  -2.661   1.020  1.00 16.50           O
ATOM   3750  CB  PHE B  90      29.337  -3.556  -1.086  1.00 16.26           C
ATOM   3751  CG  PHE B  90      27.920  -3.996  -1.343  1.00 15.64           C
ATOM   3752  CD1 PHE B  90      27.601  -5.348  -1.354  1.00 15.27           C
ATOM   3753  CD2 PHE B  90      26.902  -3.069  -1.507  1.00 15.36           C
ATOM   3754  CE1 PHE B  90      26.294  -5.761  -1.555  1.00 15.12           C
ATOM   3755  CE2 PHE B  90      25.594  -3.484  -1.708  1.00 15.25           C
ATOM   3756  CZ  PHE B  90      25.292  -4.827  -1.729  1.00 14.91           C
ATOM   3757  N   GLY B  91      32.160  -4.713   0.185  1.00 16.54           N
ATOM   3758  CA  GLY B  91      33.628  -4.629   0.290  1.00 16.73           C
ATOM   3759  C   GLY B  91      34.315  -5.044  -0.995  1.00 16.67           C
ATOM   3760  O   GLY B  91      33.740  -4.783  -2.077  1.00 17.63           O
ATOM   3761  N   ARG B  92      35.483  -5.685  -0.864  1.00 17.12           N
ATOM   3762  CA  ARG B  92      36.362  -6.141  -1.971  1.00 17.82           C
ATOM   3763  C   ARG B  92      35.629  -7.180  -2.802  1.00 18.81           C
ATOM   3764  O   ARG B  92      34.683  -7.793  -2.293  1.00 18.68           O
ATOM   3765  CB  ARG B  92      37.650  -6.788  -1.459  1.00 19.51           C
ATOM   3766  CG  ARG B  92      38.711  -5.804  -0.992  1.00 19.74           C
ATOM   3767  CD  ARG B  92      39.608  -6.458   0.034  1.00 22.15           C
ATOM   3768  NE  ARG B  92      41.005  -6.054  -0.156  1.00 24.08           N
ATOM   3769  CZ  ARG B  92      41.622  -5.044   0.460  1.00 24.20           C
ATOM   3770  NH1 ARG B  92      41.010  -4.294   1.357  1.00 25.15           N
ATOM   3771  NH2 ARG B  92      42.877  -4.780   0.176  1.00 26.48           N
ATOM   3772  N   THR B  93      36.063  -7.341  -4.052  1.00 20.92           N
ATOM   3773  CA  THR B  93      35.451  -8.265  -5.041  1.00 21.63           C
ATOM   3774  C   THR B  93      36.502  -9.349  -5.325  1.00 22.06           C
ATOM   3775  O   THR B  93      37.683  -9.018  -5.416  1.00 21.05           O
ATOM   3776  CB  THR B  93      34.839  -7.450  -6.194  1.00 21.55           C
ATOM   3777  OG1 THR B  93      33.969  -6.475  -5.613  1.00 20.94           O
ATOM   3778  CG2 THR B  93      34.014  -8.274  -7.158  1.00 21.80           C
ATOM   3779  N   TYR B  94      36.100 -10.622  -5.313  1.00 23.77           N
ATOM   3780  CA  TYR B  94      37.015 -11.798  -5.320  1.00 23.74           C
ATOM   3781  C   TYR B  94      36.609 -12.755  -6.431  1.00 22.36           C
ATOM   3782  O   TYR B  94      35.423 -13.046  -6.568  1.00 21.28           O
ATOM   3783  CB  TYR B  94      36.948 -12.547  -3.990  1.00 25.18           C
ATOM   3784  CG  TYR B  94      37.629 -11.849  -2.846  1.00 27.35           C
ATOM   3785  CD1 TYR B  94      39.015 -11.861  -2.750  1.00 29.63           C
ATOM   3786  CD2 TYR B  94      36.910 -11.206  -1.852  1.00 26.17           C
ATOM   3787  CE1 TYR B  94      39.680 -11.255  -1.697  1.00 28.76           C
ATOM   3788  CE2 TYR B  94      37.562 -10.592  -0.793  1.00 27.82           C
ATOM   3789  CZ  TYR B  94      38.948 -10.615  -0.717  1.00 29.01           C
ATOM   3790  OH  TYR B  94      39.625 -10.002   0.289  1.00 29.86           O
ATOM   3791  N   PRO B  95      37.575 -13.334  -7.191  1.00 22.78           N
ATOM   3792  CA  PRO B  95      37.245 -14.262  -8.279  1.00 22.10           C
ATOM   3793  C   PRO B  95      36.666 -15.589  -7.746  1.00 21.22           C
ATOM   3794  O   PRO B  95      35.874 -16.182  -8.426  1.00 20.91           O
ATOM   3795  CB  PRO B  95      38.607 -14.445  -8.970  1.00 22.58           C
ATOM   3796  CG  PRO B  95      39.615 -14.325  -7.849  1.00 21.95           C
ATOM   3797  CD  PRO B  95      39.034 -13.236  -6.967  1.00 22.74           C
ATOM   3798  N   GLY B  96      37.065 -15.995  -6.532  1.00 21.11           N
ATOM   3799  CA  GLY B  96      36.571 -17.196  -5.834  1.00 20.74           C
ATOM   3800  C   GLY B  96      37.571 -18.334  -5.946  1.00 20.48           C
ATOM   3801  O   GLY B  96      37.783 -18.813  -7.071  1.00 21.58           O
ATOM   3802  N   LEU B  97      38.165 -18.734  -4.822  1.00 19.97           N
ATOM   3803  CA  LEU B  97      39.176 -19.819  -4.722  1.00 20.85           C
ATOM   3804  C   LEU B  97      38.550 -21.147  -5.145  1.00 20.41           C
ATOM   3805  O   LEU B  97      39.239 -21.900  -5.819  1.00 20.82           O
ATOM   3806  CB  LEU B  97      39.691 -19.919  -3.276  1.00 21.34           C
ATOM   3807  CG  LEU B  97      40.564 -18.756  -2.809  1.00 22.34           C
ATOM   3808  CD1 LEU B  97      40.675 -18.713  -1.290  1.00 22.62           C
ATOM   3809  CD2 LEU B  97      41.941 -18.841  -3.441  1.00 22.33           C
ATOM   3810  N   LEU B  98      37.306 -21.403  -4.726  1.00 20.33           N
ATOM   3811  CA  LEU B  98      36.670 -22.745  -4.654  1.00 21.05           C
ATOM   3812  C   LEU B  98      35.168 -22.633  -4.932  1.00 22.55           C
ATOM   3813  O   LEU B  98      34.339 -23.073  -4.130  1.00 21.59           O
ATOM   3814  CB  LEU B  98      36.922 -23.338  -3.258  1.00 19.60           C
ATOM   3815  CG  LEU B  98      38.349 -23.792  -2.975  1.00 19.20           C
ATOM   3816  CD1 LEU B  98      38.453 -24.420  -1.589  1.00 18.16           C
ATOM   3817  CD2 LEU B  98      38.819 -24.762  -4.053  1.00 19.39           C
ATOM   3818  N   PRO B  99      34.753 -22.120  -6.107  1.00 24.16           N
ATOM   3819  CA  PRO B  99      33.323 -21.980  -6.396  1.00 26.39           C
ATOM   3820  C   PRO B  99      32.564 -23.324  -6.453  1.00 28.01           C
ATOM   3821  O   PRO B  99      31.343 -23.300  -6.430  1.00 28.88           O
ATOM   3822  CB  PRO B  99      33.314 -21.201  -7.724  1.00 25.34           C
ATOM   3823  CG  PRO B  99      34.644 -21.543  -8.367  1.00 25.79           C
ATOM   3824  CD  PRO B  99      35.614 -21.666  -7.207  1.00 24.86           C
ATOM   3825  N   GLU B 100      33.281 -24.457  -6.482  1.00 30.55           N
ATOM   3826  CA  GLU B 100      32.708 -25.836  -6.397  1.00 32.30           C
ATOM   3827  C   GLU B 100      31.960 -26.041  -5.070  1.00 32.35           C
ATOM   3828  O   GLU B 100      31.273 -27.076  -4.930  1.00 29.97           O
ATOM   3829  CB  GLU B 100      33.805 -26.899  -6.553  1.00 35.94           C
ATOM   3830  CG  GLU B 100      34.853 -26.927  -5.441  1.00 38.65           C
ATOM   3831  CD  GLU B 100      36.270 -27.274  -5.892  1.00 42.24           C
ATOM   3832  OE1 GLU B 100      36.986 -27.981  -5.120  1.00 41.58           O
ATOM   3833  OE2 GLU B 100      36.672 -26.824  -7.011  1.00 41.62           O
ATOM   3834  N   LEU B 101      32.094 -25.110  -4.122  1.00 32.18           N
ATOM   3835  CA  LEU B 101      31.378 -25.179  -2.821  1.00 32.52           C
ATOM   3836  C   LEU B 101      29.901 -24.859  -3.041  1.00 32.85           C
ATOM   3837  O   LEU B 101      29.068 -25.425  -2.306  1.00 30.25           O
ATOM   3838  CB  LEU B 101      32.052 -24.242  -1.821  1.00 31.47           C
ATOM   3839  CG  LEU B 101      33.560 -24.467  -1.692  1.00 32.81           C
ATOM   3840  CD1 LEU B 101      34.134 -23.717  -0.508  1.00 31.38           C
ATOM   3841  CD2 LEU B 101      33.886 -25.953  -1.583  1.00 35.41           C
ATOM   3842  N   LYS B 102      29.595 -24.064  -4.073  1.00 35.29           N
ATOM   3843  CA  LYS B 102      28.199 -23.735  -4.468  1.00 35.35           C
ATOM   3844  C   LYS B 102      27.521 -25.005  -4.952  1.00 34.74           C
ATOM   3845  O   LYS B 102      26.310 -25.129  -4.750  1.00 32.07           O
ATOM   3846  CB  LYS B 102      28.159 -22.659  -5.555  1.00 36.97           C
ATOM   3847  CG  LYS B 102      27.978 -21.239  -5.025  1.00 38.33           C
ATOM   3848  CD  LYS B 102      28.853 -20.197  -5.701  1.00 41.09           C
ATOM   3849  CE  LYS B 102      28.791 -20.233  -7.213  1.00 42.60           C
ATOM   3850  NZ  LYS B 102      29.438 -19.037  -7.794  1.00 43.89           N
ATOM   3851  N   ARG B 103      28.314 -25.907  -5.531  1.00 38.16           N
ATOM   3852  CA  ARG B 103      27.840 -27.066  -6.333  1.00 39.59           C
ATOM   3853  C   ARG B 103      28.141 -28.389  -5.608  1.00 33.91           C
ATOM   3854  O   ARG B 103      28.031 -29.425  -6.257  1.00 29.64           O
ATOM   3855  CB  ARG B 103      28.457 -26.975  -7.735  1.00 44.17           C
ATOM   3856  CG  ARG B 103      27.806 -25.924  -8.627  1.00 51.12           C
ATOM   3857  CD  ARG B 103      28.810 -25.208  -9.519  1.00 61.13           C
ATOM   3858  NE  ARG B 103      29.464 -26.110 -10.473  1.00 72.14           N
ATOM   3859  CZ  ARG B 103      29.195 -26.195 -11.786  1.00 77.42           C
ATOM   3860  NH1 ARG B 103      29.856 -27.057 -12.548  1.00 76.12           N
ATOM   3861  NH2 ARG B 103      28.286 -25.411 -12.346  1.00 75.11           N
ATOM   3862  N   GLY B 104      28.486 -28.360  -4.315  1.00 32.18           N
ATOM   3863  CA  GLY B 104      28.466 -29.548  -3.438  1.00 30.77           C
ATOM   3864  C   GLY B 104      29.818 -29.905  -2.839  1.00 30.98           C
ATOM   3865  O   GLY B 104      29.831 -30.761  -1.944  1.00 31.02           O
ATOM   3866  N   GLY B 105      30.927 -29.316  -3.309  1.00 31.50           N
ATOM   3867  CA  GLY B 105      32.266 -29.520  -2.706  1.00 29.95           C
ATOM   3868  C   GLY B 105      32.269 -29.137  -1.231  1.00 27.24           C
ATOM   3869  O   GLY B 105      31.334 -28.435  -0.803  1.00 27.09           O
ATOM   3870  N   ARG B 106      33.263 -29.590  -0.469  1.00 25.06           N
ATOM   3871  CA  ARG B 106      33.420 -29.249   0.970  1.00 24.63           C
ATOM   3872  C   ARG B 106      34.870 -28.807   1.237  1.00 21.99           C
ATOM   3873  O   ARG B 106      35.724 -29.041   0.376  1.00 20.27           O
ATOM   3874  CB  ARG B 106      32.920 -30.416   1.836  1.00 25.78           C
ATOM   3875  CG  ARG B 106      31.402 -30.450   1.996  1.00 27.34           C
ATOM   3876  CD  ARG B 106      30.843 -31.332   3.109  1.00 29.45           C
ATOM   3877  NE  ARG B 106      29.983 -30.588   4.043  1.00 33.17           N
ATOM   3878  CZ  ARG B 106      29.499 -31.035   5.217  1.00 35.69           C
ATOM   3879  NH1 ARG B 106      28.731 -30.242   5.957  1.00 36.45           N
ATOM   3880  NH2 ARG B 106      29.773 -32.260   5.647  1.00 34.14           N
ATOM   3881  N   ILE B 107      35.131 -28.153   2.377  1.00 21.17           N
ATOM   3882  CA  ILE B 107      36.517 -27.825   2.841  1.00 20.30           C
ATOM   3883  C   ILE B 107      36.731 -28.254   4.295  1.00 18.02           C
ATOM   3884  O   ILE B 107      35.742 -28.368   5.065  1.00 17.72           O
ATOM   3885  CB  ILE B 107      36.861 -26.330   2.670  1.00 21.97           C
ATOM   3886  CG1 ILE B 107      35.950 -25.400   3.478  1.00 21.75           C
ATOM   3887  CG2 ILE B 107      36.884 -25.951   1.195  1.00 23.74           C
ATOM   3888  CD1 ILE B 107      36.543 -24.027   3.690  1.00 21.13           C
ATOM   3889  N   HIS B 108      37.999 -28.464   4.646  1.00 16.01           N
ATOM   3890  CA  HIS B 108      38.489 -28.461   6.045  1.00 15.60           C
ATOM   3891  C   HIS B 108      39.070 -27.076   6.339  1.00 15.27           C
ATOM   3892  O   HIS B 108      39.977 -26.652   5.607  1.00 15.20           O
ATOM   3893  CB  HIS B 108      39.540 -29.547   6.294  1.00 15.40           C
ATOM   3894  CG  HIS B 108      39.196 -30.901   5.775  1.00 15.49           C
ATOM   3895  ND1 HIS B 108      38.383 -31.763   6.457  1.00 15.13           N
ATOM   3896  CD2 HIS B 108      39.585 -31.554   4.657  1.00 15.92           C
ATOM   3897  CE1 HIS B 108      38.268 -32.886   5.777  1.00 15.18           C
ATOM   3898  NE2 HIS B 108      38.987 -32.780   4.672  1.00 15.62           N
ATOM   3899  N   ILE B 109      38.587 -26.386   7.370  1.00 15.02           N
ATOM   3900  CA  ILE B 109      39.252 -25.131   7.812  1.00 15.07           C
ATOM   3901  C   ILE B 109      40.187 -25.467   8.974  1.00 15.08           C
ATOM   3902  O   ILE B 109      39.742 -26.097   9.960  1.00 15.53           O
ATOM   3903  CB  ILE B 109      38.238 -24.022   8.134  1.00 15.35           C
ATOM   3904  CG1 ILE B 109      37.371 -23.709   6.905  1.00 15.58           C
ATOM   3905  CG2 ILE B 109      38.960 -22.789   8.659  1.00 14.92           C
ATOM   3906  CD1 ILE B 109      36.147 -22.846   7.176  1.00 15.50           C
ATOM   3907  N   ILE B 110      41.458 -25.104   8.802  1.00 14.71           N
ATOM   3908  CA  ILE B 110      42.481 -25.043   9.877  1.00 14.35           C
ATOM   3909  C   ILE B 110      42.662 -23.568  10.220  1.00 14.06           C
ATOM   3910  O   ILE B 110      43.151 -22.842   9.358  1.00 14.24           O
ATOM   3911  CB  ILE B 110      43.800 -25.686   9.423  1.00 14.80           C
ATOM   3912  CG1 ILE B 110      43.582 -27.100   8.875  1.00 14.89           C
ATOM   3913  CG2 ILE B 110      44.831 -25.653  10.556  1.00 14.85           C
ATOM   3914  CD1 ILE B 110      44.855 -27.742   8.345  1.00 15.22           C
ATOM   3915  N   ALA B 111      42.289 -23.157  11.435  1.00 13.62           N
ATOM   3916  CA  ALA B 111      42.306 -21.753  11.892  1.00 13.06           C
ATOM   3917  C   ALA B 111      43.168 -21.628  13.143  1.00 12.67           C
ATOM   3918  O   ALA B 111      43.150 -22.538  14.001  1.00 13.65           O
ATOM   3919  CB  ALA B 111      40.897 -21.290  12.158  1.00 13.74           C
ATOM   3920  N   HIS B 112      43.894 -20.523  13.238  1.00 11.96           N
ATOM   3921  CA  HIS B 112      44.810 -20.187  14.354  1.00 11.67           C
ATOM   3922  C   HIS B 112      44.238 -18.984  15.075  1.00 12.36           C
ATOM   3923  O   HIS B 112      43.754 -18.089  14.366  1.00 12.47           O
ATOM   3924  CB  HIS B 112      46.202 -19.840  13.834  1.00 11.04           C
ATOM   3925  CG  HIS B 112      47.143 -19.365  14.882  1.00 10.56           C
ATOM   3926  ND1 HIS B 112      47.840 -18.184  14.761  1.00 10.27           N
ATOM   3927  CD2 HIS B 112      47.545 -19.926  16.036  1.00 10.36           C
ATOM   3928  CE1 HIS B 112      48.606 -18.020  15.805  1.00 10.20           C
ATOM   3929  NE2 HIS B 112      48.445 -19.070  16.604  1.00 10.36           N
ATOM   3930  N   SER B 113      44.302 -18.971  16.416  1.00 13.26           N
ATOM   3931  CA  SER B 113      43.944 -17.793  17.241  1.00 13.04           C
ATOM   3932  C   SER B 113      42.459 -17.432  16.987  1.00 13.33           C
ATOM   3933  O   SER B 113      41.597 -18.348  16.859  1.00 12.05           O
ATOM   3934  CB  SER B 113      44.930 -16.683  16.887  1.00 13.28           C
ATOM   3935  OG  SER B 113      45.073 -15.716  17.917  1.00 13.86           O
ATOM   3936  N   GLN B 114      42.165 -16.143  16.853  1.00 14.10           N
ATOM   3937  CA  GLN B 114      40.800 -15.606  16.630  1.00 15.00           C
ATOM   3938  C   GLN B 114      40.158 -16.295  15.416  1.00 13.50           C
ATOM   3939  O   GLN B 114      38.935 -16.422  15.387  1.00 13.50           O
ATOM   3940  CB  GLN B 114      40.925 -14.093  16.457  1.00 17.42           C
ATOM   3941  CG  GLN B 114      39.613 -13.329  16.443  1.00 19.67           C
ATOM   3942  CD  GLN B 114      39.789 -12.005  15.734  1.00 22.16           C
ATOM   3943  OE1 GLN B 114      39.090 -11.696  14.753  1.00 25.40           O
ATOM   3944  NE2 GLN B 114      40.751 -11.228  16.209  1.00 19.98           N
ATOM   3945  N   GLY B 115      40.947 -16.786  14.470  1.00 12.02           N
ATOM   3946  CA  GLY B 115      40.414 -17.464  13.273  1.00 11.37           C
ATOM   3947  C   GLY B 115      39.439 -18.592  13.593  1.00 10.28           C
ATOM   3948  O   GLY B 115      38.642 -18.925  12.728  1.00  9.27           O
ATOM   3949  N   GLY B 116      39.552 -19.216  14.769  1.00 10.04           N
ATOM   3950  CA  GLY B 116      38.693 -20.346  15.189  1.00  9.58           C
ATOM   3951  C   GLY B 116      37.276 -19.879  15.479  1.00  9.27           C
ATOM   3952  O   GLY B 116      36.316 -20.594  15.123  1.00  8.59           O
ATOM   3953  N   GLN B 117      37.154 -18.700  16.086  1.00  8.96           N
ATOM   3954  CA  GLN B 117      35.874 -17.968  16.175  1.00  8.96           C
ATOM   3955  C   GLN B 117      35.389 -17.712  14.740  1.00  8.76           C
ATOM   3956  O   GLN B 117      34.266 -18.098  14.420  1.00  8.59           O
ATOM   3957  CB  GLN B 117      36.058 -16.664  16.960  1.00  8.99           C
ATOM   3958  CG  GLN B 117      36.336 -16.868  18.438  1.00  8.86           C
ATOM   3959  CD  GLN B 117      36.608 -15.544  19.099  1.00  8.83           C
ATOM   3960  OE1 GLN B 117      37.571 -14.877  18.740  1.00  8.91           O
ATOM   3961  NE2 GLN B 117      35.755 -15.149  20.043  1.00  8.58           N
ATOM   3962  N   ASN B 118      36.233 -17.117  13.905  1.00  8.83           N
ATOM   3963  CA  ASN B 118      35.936 -16.811  12.481  1.00  9.18           C
ATOM   3964  C   ASN B 118      35.355 -18.062  11.800  1.00  9.25           C
ATOM   3965  O   ASN B 118      34.228 -17.970  11.207  1.00  9.27           O
ATOM   3966  CB  ASN B 118      37.176 -16.260  11.777  1.00  9.38           C
ATOM   3967  CG  ASN B 118      36.917 -15.771  10.370  1.00  9.77           C
ATOM   3968  OD1 ASN B 118      35.780 -15.816   9.886  1.00 10.02           O
ATOM   3969  ND2 ASN B 118      37.983 -15.345   9.698  1.00  9.43           N
ATOM   3970  N   ALA B 119      36.037 -19.201  11.933  1.00  8.90           N
ATOM   3971  CA  ALA B 119      35.641 -20.480  11.307  1.00  8.98           C
ATOM   3972  C   ALA B 119      34.268 -20.927  11.830  1.00  9.25           C
ATOM   3973  O   ALA B 119      33.342 -21.137  10.990  1.00  9.32           O
ATOM   3974  CB  ALA B 119      36.693 -21.532  11.545  1.00  8.97           C
ATOM   3975  N   ARG B 120      34.125 -21.085  13.147  1.00  9.10           N
ATOM   3976  CA  ARG B 120      32.856 -21.542  13.752  1.00  9.32           C
ATOM   3977  C   ARG B 120      31.713 -20.656  13.245  1.00  9.53           C
ATOM   3978  O   ARG B 120      30.625 -21.171  12.987  1.00 10.04           O
ATOM   3979  CB  ARG B 120      32.903 -21.482  15.276  1.00  9.66           C
ATOM   3980  CG  ARG B 120      33.858 -22.458  15.961  1.00 10.01           C
ATOM   3981  CD  ARG B 120      34.116 -21.983  17.409  1.00 10.26           C
ATOM   3982  NE  ARG B 120      32.872 -21.608  18.101  1.00 10.48           N
ATOM   3983  CZ  ARG B 120      32.767 -20.764  19.127  1.00 10.41           C
ATOM   3984  NH1 ARG B 120      33.840 -20.179  19.636  1.00 10.28           N
ATOM   3985  NH2 ARG B 120      31.571 -20.507  19.632  1.00 10.30           N
ATOM   3986  N   MET B 121      31.940 -19.354  13.099  1.00  9.64           N
ATOM   3987  CA  MET B 121      30.861 -18.399  12.744  1.00  9.38           C
ATOM   3988  C   MET B 121      30.502 -18.553  11.272  1.00  9.63           C
ATOM   3989  O   MET B 121      29.357 -18.310  10.958  1.00 10.08           O
ATOM   3990  CB  MET B 121      31.244 -16.938  12.989  1.00  8.97           C
ATOM   3991  CG  MET B 121      30.023 -16.046  13.032  1.00  8.68           C
ATOM   3992  SD  MET B 121      30.396 -14.325  13.339  1.00  8.20           S
ATOM   3993  CE  MET B 121      30.927 -14.388  15.051  1.00  8.21           C
ATOM   3994  N   LEU B 122      31.459 -18.853  10.398  1.00  9.88           N
ATOM   3995  CA  LEU B 122      31.177 -19.023   8.948  1.00  9.95           C
ATOM   3996  C   LEU B 122      30.241 -20.225   8.773  1.00 10.37           C
ATOM   3997  O   LEU B 122      29.276 -20.140   8.004  1.00 10.31           O
ATOM   3998  CB  LEU B 122      32.495 -19.237   8.212  1.00  9.71           C
ATOM   3999  CG  LEU B 122      32.358 -19.661   6.760  1.00  9.43           C
ATOM   4000  CD1 LEU B 122      31.435 -18.721   6.010  1.00  9.21           C
ATOM   4001  CD2 LEU B 122      33.737 -19.711   6.113  1.00  9.51           C
ATOM   4002  N   VAL B 123      30.508 -21.284   9.530  1.00 10.72           N
ATOM   4003  CA  VAL B 123      29.715 -22.536   9.534  1.00 10.91           C
ATOM   4004  C   VAL B 123      28.302 -22.186   9.996  1.00 11.59           C
ATOM   4005  O   VAL B 123      27.338 -22.452   9.237  1.00 12.27           O
ATOM   4006  CB  VAL B 123      30.379 -23.591  10.432  1.00 10.96           C
ATOM   4007  CG1 VAL B 123      29.440 -24.749  10.739  1.00 11.29           C
ATOM   4008  CG2 VAL B 123      31.677 -24.087   9.813  1.00 10.89           C
ATOM   4009  N   SER B 124      28.186 -21.590  11.180  1.00 11.58           N
ATOM   4010  CA  SER B 124      26.892 -21.192  11.788  1.00 11.69           C
ATOM   4011  C   SER B 124      26.065 -20.397  10.772  1.00 11.91           C
ATOM   4012  O   SER B 124      24.844 -20.688  10.635  1.00 11.96           O
ATOM   4013  CB  SER B 124      27.109 -20.410  13.040  1.00 11.78           C
ATOM   4014  OG  SER B 124      25.934 -19.711  13.390  1.00 12.37           O
ATOM   4015  N   LEU B 125      26.694 -19.434  10.087  1.00 11.90           N
ATOM   4016  CA  LEU B 125      26.029 -18.594   9.050  1.00 12.16           C
ATOM   4017  C   LEU B 125      25.705 -19.451   7.816  1.00 13.02           C
ATOM   4018  O   LEU B 125      24.611 -19.268   7.257  1.00 13.31           O
ATOM   4019  CB  LEU B 125      26.900 -17.386   8.671  1.00 11.71           C
ATOM   4020  CG  LEU B 125      26.931 -16.229   9.673  1.00 11.11           C
ATOM   4021  CD1 LEU B 125      27.910 -15.159   9.226  1.00 10.95           C
ATOM   4022  CD2 LEU B 125      25.553 -15.627   9.885  1.00 10.85           C
ATOM   4023  N   LEU B 126      26.593 -20.353   7.385  1.00 13.94           N
ATOM   4024  CA  LEU B 126      26.309 -21.187   6.184  1.00 14.48           C
ATOM   4025  C   LEU B 126      25.134 -22.114   6.498  1.00 15.85           C
ATOM   4026  O   LEU B 126      24.282 -22.270   5.608  1.00 17.28           O
ATOM   4027  CB  LEU B 126      27.551 -21.957   5.743  1.00 14.05           C
ATOM   4028  CG  LEU B 126      28.639 -21.097   5.101  1.00 13.81           C
ATOM   4029  CD1 LEU B 126      29.985 -21.804   5.096  1.00 13.39           C
ATOM   4030  CD2 LEU B 126      28.248 -20.688   3.700  1.00 14.14           C
ATOM   4031  N   GLU B 127      25.036 -22.650   7.718  1.00 17.20           N
ATOM   4032  CA  GLU B 127      23.975 -23.638   8.061  1.00 18.55           C
ATOM   4033  C   GLU B 127      22.658 -22.904   8.337  1.00 18.32           C
ATOM   4034  O   GLU B 127      21.661 -23.327   7.736  1.00 18.75           O
ATOM   4035  CB  GLU B 127      24.412 -24.584   9.182  1.00 19.84           C
ATOM   4036  CG  GLU B 127      25.712 -25.324   8.843  1.00 21.75           C
ATOM   4037  CD  GLU B 127      25.659 -26.671   8.122  1.00 22.53           C
ATOM   4038  OE1 GLU B 127      26.778 -27.203   7.716  1.00 23.91           O
ATOM   4039  OE2 GLU B 127      24.546 -27.220   8.023  1.00 20.71           O
ATOM   4040  N   ASN B 128      22.661 -21.809   9.109  1.00 18.10           N
ATOM   4041  CA  ASN B 128      21.427 -21.160   9.636  1.00 17.42           C
ATOM   4042  C   ASN B 128      21.203 -19.753   9.074  1.00 18.41           C
ATOM   4043  O   ASN B 128      20.060 -19.248   9.221  1.00 19.17           O
ATOM   4044  CB  ASN B 128      21.453 -21.018  11.158  1.00 17.58           C
ATOM   4045  CG  ASN B 128      21.889 -22.293  11.842  1.00 17.71           C
ATOM   4046  OD1 ASN B 128      21.365 -23.366  11.560  1.00 18.46           O
ATOM   4047  ND2 ASN B 128      22.865 -22.187  12.717  1.00 16.21           N
ATOM   4048  N   GLY B 129      22.234 -19.090   8.544  1.00 18.64           N
ATOM   4049  CA  GLY B 129      22.102 -17.715   8.015  1.00 19.21           C
ATOM   4050  C   GLY B 129      21.922 -16.689   9.126  1.00 19.61           C
ATOM   4051  O   GLY B 129      22.574 -16.838  10.152  1.00 21.34           O
ATOM   4052  N   SER B 130      21.081 -15.672   8.923  1.00 19.69           N
ATOM   4053  CA  SER B 130      20.769 -14.596   9.903  1.00 19.35           C
ATOM   4054  C   SER B 130      19.283 -14.219   9.787  1.00 21.37           C
ATOM   4055  O   SER B 130      18.858 -13.693   8.709  1.00 19.72           O
ATOM   4056  CB  SER B 130      21.670 -13.385   9.711  1.00 18.40           C
ATOM   4057  OG  SER B 130      21.309 -12.297  10.562  1.00 17.07           O
ATOM   4058  N   GLN B 131      18.522 -14.462  10.859  1.00 22.96           N
ATOM   4059  CA  GLN B 131      17.135 -13.962  11.005  1.00 25.28           C
ATOM   4060  C   GLN B 131      17.137 -12.440  10.860  1.00 25.86           C
ATOM   4061  O   GLN B 131      16.151 -11.913  10.319  1.00 27.83           O
ATOM   4062  CB  GLN B 131      16.515 -14.357  12.347  1.00 26.92           C
ATOM   4063  CG  GLN B 131      14.990 -14.271  12.363  1.00 29.67           C
ATOM   4064  CD  GLN B 131      14.419 -14.486  13.746  1.00 33.00           C
ATOM   4065  OE1 GLN B 131      14.695 -15.493  14.405  1.00 33.52           O
ATOM   4066  NE2 GLN B 131      13.628 -13.524  14.207  1.00 33.86           N
ATOM   4067  N   GLU B 132      18.183 -11.757  11.330  1.00 26.22           N
ATOM   4068  CA  GLU B 132      18.215 -10.269  11.333  1.00 27.15           C
ATOM   4069  C   GLU B 132      18.270  -9.774   9.883  1.00 24.85           C
ATOM   4070  O   GLU B 132      17.503  -8.859   9.546  1.00 27.60           O
ATOM   4071  CB  GLU B 132      19.387  -9.750  12.167  1.00 29.33           C
ATOM   4072  CG  GLU B 132      19.106  -8.437  12.876  1.00 32.06           C
ATOM   4073  CD  GLU B 132      20.197  -7.986  13.844  1.00 37.65           C
ATOM   4074  OE1 GLU B 132      20.767  -6.858  13.637  1.00 39.72           O
ATOM   4075  OE2 GLU B 132      20.501  -8.765  14.800  1.00 37.12           O
ATOM   4076  N   GLU B 133      19.115 -10.386   9.054  1.00 21.84           N
ATOM   4077  CA  GLU B 133      19.393  -9.926   7.669  1.00 20.45           C
ATOM   4078  C   GLU B 133      18.233 -10.306   6.743  1.00 20.16           C
ATOM   4079  O   GLU B 133      17.934  -9.493   5.844  1.00 20.41           O
ATOM   4080  CB  GLU B 133      20.745 -10.456   7.185  1.00 18.39           C
ATOM   4081  CG  GLU B 133      21.914  -9.861   7.943  1.00 17.43           C
ATOM   4082  CD  GLU B 133      22.138  -8.373   7.739  1.00 16.87           C
ATOM   4083  OE1 GLU B 133      21.558  -7.791   6.790  1.00 18.78           O
ATOM   4084  OE2 GLU B 133      22.886  -7.794   8.520  1.00 15.78           O
ATOM   4085  N   ARG B 134      17.636 -11.486   6.954  1.00 20.89           N
ATOM   4086  CA  ARG B 134      16.400 -11.976   6.275  1.00 21.07           C
ATOM   4087  C   ARG B 134      15.220 -11.043   6.573  1.00 22.00           C
ATOM   4088  O   ARG B 134      14.595 -10.581   5.603  1.00 21.14           O
ATOM   4089  CB  ARG B 134      16.031 -13.386   6.749  1.00 20.27           C
ATOM   4090  CG  ARG B 134      16.825 -14.499   6.081  1.00 20.47           C
ATOM   4091  CD  ARG B 134      16.226 -15.897   6.162  1.00 20.19           C
ATOM   4092  NE  ARG B 134      15.949 -16.315   7.533  1.00 20.99           N
ATOM   4093  CZ  ARG B 134      16.800 -16.923   8.362  1.00 20.06           C
ATOM   4094  NH1 ARG B 134      18.037 -17.219   8.000  1.00 19.62           N
ATOM   4095  NH2 ARG B 134      16.395 -17.224   9.580  1.00 20.48           N
ATOM   4096  N   GLU B 135      14.915 -10.813   7.858  1.00 23.83           N
ATOM   4097  CA  GLU B 135      13.812  -9.926   8.322  1.00 26.61           C
ATOM   4098  C   GLU B 135      14.016  -8.527   7.726  1.00 27.48           C
ATOM   4099  O   GLU B 135      13.021  -7.941   7.227  1.00 28.60           O
ATOM   4100  CB  GLU B 135      13.798  -9.775   9.844  1.00 30.39           C
ATOM   4101  CG  GLU B 135      13.154 -10.902  10.634  1.00 32.83           C
ATOM   4102  CD  GLU B 135      13.255 -10.679  12.143  1.00 36.19           C
ATOM   4103  OE1 GLU B 135      12.376 -11.200  12.865  1.00 37.84           O
ATOM   4104  OE2 GLU B 135      14.216  -9.969  12.607  1.00 35.67           O
ATOM   4105  N   TYR B 136      15.248  -8.002   7.808  1.00 26.47           N
ATOM   4106  CA  TYR B 136      15.628  -6.653   7.309  1.00 25.85           C
ATOM   4107  C   TYR B 136      15.458  -6.593   5.784  1.00 27.26           C
ATOM   4108  O   TYR B 136      15.094  -5.531   5.244  1.00 27.48           O
ATOM   4109  CB  TYR B 136      17.057  -6.293   7.714  1.00 23.88           C
ATOM   4110  CG  TYR B 136      17.412  -4.848   7.459  1.00 23.04           C
ATOM   4111  CD1 TYR B 136      17.739  -4.396   6.193  1.00 23.17           C
ATOM   4112  CD2 TYR B 136      17.437  -3.930   8.492  1.00 22.75           C
ATOM   4113  CE1 TYR B 136      18.059  -3.068   5.956  1.00 23.32           C
ATOM   4114  CE2 TYR B 136      17.768  -2.603   8.279  1.00 23.16           C
ATOM   4115  CZ  TYR B 136      18.063  -2.167   7.002  1.00 22.81           C
ATOM   4116  OH  TYR B 136      18.363  -0.862   6.786  1.00 21.01           O
ATOM   4117  N   ALA B 137      15.742  -7.692   5.090  1.00 28.47           N
ATOM   4118  CA  ALA B 137      15.693  -7.741   3.610  1.00 30.25           C
ATOM   4119  C   ALA B 137      14.234  -7.657   3.165  1.00 28.96           C
ATOM   4120  O   ALA B 137      13.985  -6.980   2.173  1.00 31.19           O
ATOM   4121  CB  ALA B 137      16.388  -8.967   3.055  1.00 30.21           C
ATOM   4122  N   LYS B 138      13.321  -8.322   3.869  1.00 28.93           N
ATOM   4123  CA  LYS B 138      11.862  -8.195   3.623  1.00 30.90           C
ATOM   4124  C   LYS B 138      11.476  -6.722   3.817  1.00 29.10           C
ATOM   4125  O   LYS B 138      10.909  -6.117   2.884  1.00 27.89           O
ATOM   4126  CB  LYS B 138      11.054  -9.088   4.572  1.00 35.38           C
ATOM   4127  CG  LYS B 138      10.743 -10.487   4.054  1.00 42.66           C
ATOM   4128  CD  LYS B 138       9.897 -11.312   5.029  1.00 49.49           C
ATOM   4129  CE  LYS B 138      10.441 -12.710   5.284  1.00 52.28           C
ATOM   4130  NZ  LYS B 138       9.992 -13.660   4.240  1.00 53.69           N
ATOM   4131  N   ALA B 139      11.830  -6.175   4.978  1.00 25.60           N
ATOM   4132  CA  ALA B 139      11.341  -4.898   5.525  1.00 24.47           C
ATOM   4133  C   ALA B 139      11.764  -3.715   4.640  1.00 23.44           C
ATOM   4134  O   ALA B 139      10.955  -2.790   4.497  1.00 21.36           O
ATOM   4135  CB  ALA B 139      11.859  -4.761   6.943  1.00 25.02           C
ATOM   4136  N   HIS B 140      12.979  -3.734   4.082  1.00 24.30           N
ATOM   4137  CA  HIS B 140      13.646  -2.563   3.437  1.00 25.07           C
ATOM   4138  C   HIS B 140      13.800  -2.755   1.914  1.00 22.86           C
ATOM   4139  O   HIS B 140      14.419  -1.891   1.277  1.00 23.27           O
ATOM   4140  CB  HIS B 140      15.009  -2.293   4.108  1.00 26.21           C
ATOM   4141  CG  HIS B 140      14.908  -1.791   5.508  1.00 30.23           C
ATOM   4142  ND1 HIS B 140      14.527  -2.611   6.567  1.00 31.58           N
ATOM   4143  CD2 HIS B 140      15.137  -0.565   6.039  1.00 31.65           C
ATOM   4144  CE1 HIS B 140      14.528  -1.905   7.687  1.00 32.06           C
ATOM   4145  NE2 HIS B 140      14.904  -0.650   7.392  1.00 31.12           N
ATOM   4146  N   ASN B 141      13.292  -3.842   1.343  1.00 20.26           N
ATOM   4147  CA  ASN B 141      13.320  -4.067  -0.123  1.00 20.02           C
ATOM   4148  C   ASN B 141      14.778  -3.945  -0.604  1.00 18.89           C
ATOM   4149  O   ASN B 141      15.018  -3.260  -1.605  1.00 18.33           O
ATOM   4150  CB  ASN B 141      12.341  -3.123  -0.838  1.00 20.83           C
ATOM   4151  CG  ASN B 141      12.095  -3.499  -2.287  1.00 21.33           C
ATOM   4152  OD1 ASN B 141      11.784  -4.657  -2.574  1.00 22.23           O
ATOM   4153  ND2 ASN B 141      12.286  -2.555  -3.203  1.00 19.16           N
ATOM   4154  N   VAL B 142      15.709  -4.606   0.097  1.00 18.03           N
ATOM   4155  CA  VAL B 142      17.161  -4.734  -0.252  1.00 16.47           C
ATOM   4156  C   VAL B 142      17.494  -6.188  -0.622  1.00 15.45           C
ATOM   4157  O   VAL B 142      16.816  -7.118  -0.136  1.00 14.75           O
ATOM   4158  CB  VAL B 142      18.070  -4.269   0.902  1.00 15.70           C
ATOM   4159  CG1 VAL B 142      17.867  -2.802   1.213  1.00 15.86           C
ATOM   4160  CG2 VAL B 142      17.892  -5.101   2.159  1.00 15.61           C
ATOM   4161  N   SER B 143      18.565  -6.375  -1.389  1.00 14.62           N
ATOM   4162  CA  SER B 143      19.105  -7.718  -1.705  1.00 14.96           C
ATOM   4163  C   SER B 143      19.670  -8.377  -0.422  1.00 15.94           C
ATOM   4164  O   SER B 143      19.996  -7.664   0.583  1.00 14.11           O
ATOM   4165  CB  SER B 143      20.082  -7.715  -2.898  1.00 13.95           C
ATOM   4166  OG  SER B 143      21.345  -7.138  -2.601  1.00 12.76           O
ATOM   4167  N   LEU B 144      19.710  -9.717  -0.454  1.00 16.95           N
ATOM   4168  CA  LEU B 144      20.249 -10.589   0.614  1.00 18.08           C
ATOM   4169  C   LEU B 144      21.345 -11.495   0.033  1.00 18.84           C
ATOM   4170  O   LEU B 144      21.084 -12.183  -0.998  1.00 18.17           O
ATOM   4171  CB  LEU B 144      19.106 -11.421   1.208  1.00 18.11           C
ATOM   4172  CG  LEU B 144      19.471 -12.181   2.481  1.00 18.14           C
ATOM   4173  CD1 LEU B 144      19.642 -11.222   3.643  1.00 17.65           C
ATOM   4174  CD2 LEU B 144      18.428 -13.247   2.801  1.00 18.27           C
ATOM   4175  N   SER B 145      22.519 -11.506   0.683  1.00 19.63           N
ATOM   4176  CA  SER B 145      23.633 -12.441   0.392  1.00 18.80           C
ATOM   4177  C   SER B 145      23.124 -13.858   0.593  1.00 18.38           C
ATOM   4178  O   SER B 145      22.375 -14.091   1.529  1.00 17.85           O
ATOM   4179  CB  SER B 145      24.803 -12.184   1.263  1.00 18.72           C
ATOM   4180  OG  SER B 145      25.797 -13.138   0.974  1.00 20.24           O
ATOM   4181  N   PRO B 146      23.435 -14.829  -0.291  1.00 19.32           N
ATOM   4182  CA  PRO B 146      23.068 -16.223  -0.030  1.00 19.66           C
ATOM   4183  C   PRO B 146      23.609 -16.729   1.325  1.00 19.86           C
ATOM   4184  O   PRO B 146      23.031 -17.662   1.868  1.00 19.83           O
ATOM   4185  CB  PRO B 146      23.663 -16.989  -1.227  1.00 19.48           C
ATOM   4186  CG  PRO B 146      23.738 -15.953  -2.326  1.00 19.53           C
ATOM   4187  CD  PRO B 146      24.048 -14.643  -1.618  1.00 19.96           C
ATOM   4188  N   LEU B 147      24.667 -16.092   1.852  1.00 18.49           N
ATOM   4189  CA  LEU B 147      25.295 -16.431   3.152  1.00 17.75           C
ATOM   4190  C   LEU B 147      24.273 -16.340   4.295  1.00 17.91           C
ATOM   4191  O   LEU B 147      24.484 -16.990   5.345  1.00 18.84           O
ATOM   4192  CB  LEU B 147      26.462 -15.471   3.383  1.00 18.24           C
ATOM   4193  CG  LEU B 147      27.244 -15.672   4.683  1.00 18.92           C
ATOM   4194  CD1 LEU B 147      27.945 -17.021   4.723  1.00 19.06           C
ATOM   4195  CD2 LEU B 147      28.264 -14.568   4.848  1.00 19.70           C
ATOM   4196  N   PHE B 148      23.221 -15.544   4.134  1.00 17.42           N
ATOM   4197  CA  PHE B 148      22.221 -15.260   5.199  1.00 17.86           C
ATOM   4198  C   PHE B 148      20.946 -16.100   4.983  1.00 17.90           C
ATOM   4199  O   PHE B 148      20.049 -16.057   5.845  1.00 16.35           O
ATOM   4200  CB  PHE B 148      21.944 -13.751   5.265  1.00 17.49           C
ATOM   4201  CG  PHE B 148      23.161 -12.905   5.551  1.00 17.66           C
ATOM   4202  CD1 PHE B 148      24.012 -13.212   6.617  1.00 17.62           C
ATOM   4203  CD2 PHE B 148      23.463 -11.804   4.762  1.00 17.05           C
ATOM   4204  CE1 PHE B 148      25.153 -12.463   6.857  1.00 16.88           C
ATOM   4205  CE2 PHE B 148      24.598 -11.045   5.018  1.00 17.27           C
ATOM   4206  CZ  PHE B 148      25.445 -11.378   6.055  1.00 17.15           C
ATOM   4207  N   GLU B 149      20.882 -16.878   3.898  1.00 18.96           N
ATOM   4208  CA  GLU B 149      19.733 -17.780   3.595  1.00 19.91           C
ATOM   4209  C   GLU B 149      19.741 -19.020   4.499  1.00 20.02           C
ATOM   4210  O   GLU B 149      18.682 -19.614   4.654  1.00 21.34           O
ATOM   4211  CB  GLU B 149      19.762 -18.275   2.149  1.00 19.68           C
ATOM   4212  CG  GLU B 149      19.240 -17.283   1.138  1.00 20.02           C
ATOM   4213  CD  GLU B 149      19.764 -17.559  -0.263  1.00 21.48           C
ATOM   4214  OE1 GLU B 149      20.244 -18.697  -0.510  1.00 20.98           O
ATOM   4215  OE2 GLU B 149      19.732 -16.625  -1.098  1.00 22.80           O
ATOM   4216  N   GLY B 150      20.887 -19.441   5.027  1.00 20.92           N
ATOM   4217  CA  GLY B 150      21.022 -20.787   5.619  1.00 21.41           C
ATOM   4218  C   GLY B 150      20.846 -21.870   4.562  1.00 22.27           C
ATOM   4219  O   GLY B 150      20.697 -21.522   3.360  1.00 22.39           O
ATOM   4220  N   GLY B 151      20.881 -23.144   4.970  1.00 22.89           N
ATOM   4221  CA  GLY B 151      20.731 -24.283   4.043  1.00 23.57           C
ATOM   4222  C   GLY B 151      21.989 -24.538   3.220  1.00 24.16           C
ATOM   4223  O   GLY B 151      21.941 -25.440   2.358  1.00 21.80           O
ATOM   4224  N   HIS B 152      23.079 -23.799   3.494  1.00 25.13           N
ATOM   4225  CA  HIS B 152      24.442 -24.063   2.956  1.00 25.78           C
ATOM   4226  C   HIS B 152      25.213 -24.979   3.912  1.00 26.21           C
ATOM   4227  O   HIS B 152      25.064 -24.846   5.144  1.00 29.37           O
ATOM   4228  CB  HIS B 152      25.179 -22.751   2.664  1.00 26.32           C
ATOM   4229  CG  HIS B 152      24.558 -21.994   1.540  1.00 27.95           C
ATOM   4230  ND1 HIS B 152      23.508 -21.122   1.737  1.00 29.94           N
ATOM   4231  CD2 HIS B 152      24.791 -22.017   0.210  1.00 28.34           C
ATOM   4232  CE1 HIS B 152      23.143 -20.615   0.578  1.00 30.13           C
ATOM   4233  NE2 HIS B 152      23.918 -21.144  -0.373  1.00 29.21           N
ATOM   4234  N   HIS B 153      25.967 -25.921   3.356  1.00 25.71           N
ATOM   4235  CA  HIS B 153      26.845 -26.854   4.106  1.00 27.22           C
ATOM   4236  C   HIS B 153      28.039 -27.147   3.214  1.00 27.01           C
ATOM   4237  O   HIS B 153      27.890 -28.034   2.355  1.00 29.89           O
ATOM   4238  CB  HIS B 153      26.135 -28.174   4.469  1.00 26.91           C
ATOM   4239  CG  HIS B 153      24.643 -28.129   4.442  1.00 26.79           C
ATOM   4240  ND1 HIS B 153      23.910 -28.270   3.270  1.00 26.72           N
ATOM   4241  CD2 HIS B 153      23.741 -28.012   5.438  1.00 26.42           C
ATOM   4242  CE1 HIS B 153      22.623 -28.224   3.550  1.00 27.64           C
ATOM   4243  NE2 HIS B 153      22.492 -28.071   4.879  1.00 26.77           N
ATOM   4244  N   PHE B 154      29.137 -26.410   3.347  1.00 25.66           N
ATOM   4245  CA  PHE B 154      30.339 -26.672   2.519  1.00 26.51           C
ATOM   4246  C   PHE B 154      31.599 -26.752   3.384  1.00 25.40           C
ATOM   4247  O   PHE B 154      32.688 -26.862   2.782  1.00 25.37           O
ATOM   4248  CB  PHE B 154      30.402 -25.732   1.309  1.00 27.69           C
ATOM   4249  CG  PHE B 154      30.638 -24.249   1.497  1.00 29.02           C
ATOM   4250  CD1 PHE B 154      31.731 -23.763   2.205  1.00 29.00           C
ATOM   4251  CD2 PHE B 154      29.833 -23.330   0.826  1.00 30.17           C
ATOM   4252  CE1 PHE B 154      31.968 -22.398   2.303  1.00 28.73           C
ATOM   4253  CE2 PHE B 154      30.081 -21.965   0.910  1.00 29.53           C
ATOM   4254  CZ  PHE B 154      31.144 -21.502   1.657  1.00 28.71           C
ATOM   4255  N   VAL B 155      31.449 -26.788   4.716  1.00 23.93           N
ATOM   4256  CA  VAL B 155      32.570 -26.989   5.687  1.00 21.97           C
ATOM   4257  C   VAL B 155      32.389 -28.366   6.319  1.00 21.28           C
ATOM   4258  O   VAL B 155      31.507 -28.503   7.162  1.00 22.16           O
ATOM   4259  CB  VAL B 155      32.638 -25.869   6.744  1.00 21.58           C
ATOM   4260  CG1 VAL B 155      33.659 -26.162   7.829  1.00 21.98           C
ATOM   4261  CG2 VAL B 155      32.962 -24.527   6.109  1.00 21.98           C
ATOM   4262  N   LEU B 156      33.178 -29.347   5.879  1.00 21.33           N
ATOM   4263  CA  LEU B 156      33.198 -30.732   6.419  1.00 21.10           C
ATOM   4264  C   LEU B 156      33.843 -30.723   7.819  1.00 21.97           C
ATOM   4265  O   LEU B 156      33.392 -31.493   8.695  1.00 20.47           O
ATOM   4266  CB  LEU B 156      33.980 -31.610   5.435  1.00 21.05           C
ATOM   4267  CG  LEU B 156      34.228 -33.056   5.857  1.00 21.63           C
ATOM   4268  CD1 LEU B 156      32.920 -33.787   6.096  1.00 22.85           C
ATOM   4269  CD2 LEU B 156      35.034 -33.790   4.805  1.00 22.17           C
ATOM   4270  N   SER B 157      34.874 -29.898   8.034  1.00 22.10           N
ATOM   4271  CA  SER B 157      35.629 -29.875   9.310  1.00 22.19           C
ATOM   4272  C   SER B 157      36.124 -28.462   9.607  1.00 21.10           C
ATOM   4273  O   SER B 157      36.448 -27.727   8.652  1.00 20.53           O
ATOM   4274  CB  SER B 157      36.769 -30.899   9.315  1.00 23.24           C
ATOM   4275  OG  SER B 157      38.017 -30.331   8.912  1.00 24.33           O
ATOM   4276  N   VAL B 158      36.143 -28.126  10.899  1.00 20.24           N
ATOM   4277  CA  VAL B 158      36.846 -26.947  11.483  1.00 19.74           C
ATOM   4278  C   VAL B 158      37.847 -27.475  12.513  1.00 19.58           C
ATOM   4279  O   VAL B 158      37.468 -28.336  13.345  1.00 20.12           O
ATOM   4280  CB  VAL B 158      35.874 -25.946  12.131  1.00 19.67           C
ATOM   4281  CG1 VAL B 158      36.609 -24.961  13.036  1.00 18.86           C
ATOM   4282  CG2 VAL B 158      35.045 -25.213  11.072  1.00 20.63           C
ATOM   4283  N   THR B 159      39.073 -26.970  12.455  1.00 17.84           N
ATOM   4284  CA  THR B 159      40.161 -27.305  13.394  1.00 17.12           C
ATOM   4285  C   THR B 159      40.654 -25.993  13.964  1.00 16.14           C
ATOM   4286  O   THR B 159      40.970 -25.122  13.178  1.00 16.86           O
ATOM   4287  CB  THR B 159      41.280 -28.059  12.668  1.00 17.87           C
ATOM   4288  OG1 THR B 159      40.681 -29.188  12.030  1.00 19.01           O
ATOM   4289  CG2 THR B 159      42.398 -28.490  13.586  1.00 17.29           C
ATOM   4290  N   THR B 160      40.649 -25.835  15.276  1.00 16.30           N
ATOM   4291  CA  THR B 160      41.147 -24.601  15.946  1.00 15.95           C
ATOM   4292  C   THR B 160      42.467 -24.950  16.644  1.00 14.11           C
ATOM   4293  O   THR B 160      42.550 -26.065  17.212  1.00 13.44           O
ATOM   4294  CB  THR B 160      40.045 -23.993  16.830  1.00 16.88           C
ATOM   4295  OG1 THR B 160      39.949 -24.725  18.054  1.00 18.70           O
ATOM   4296  CG2 THR B 160      38.711 -23.968  16.113  1.00 16.74           C
ATOM   4297  N   ILE B 161      43.466 -24.070  16.514  1.00 12.59           N
ATOM   4298  CA  ILE B 161      44.781 -24.149  17.221  1.00 11.74           C
ATOM   4299  C   ILE B 161      44.971 -22.844  18.013  1.00 11.10           C
ATOM   4300  O   ILE B 161      45.014 -21.731  17.403  1.00 10.08           O
ATOM   4301  CB  ILE B 161      45.937 -24.375  16.225  1.00 11.87           C
ATOM   4302  CG1 ILE B 161      45.723 -25.582  15.305  1.00 11.70           C
ATOM   4303  CG2 ILE B 161      47.259 -24.479  16.960  1.00 12.00           C
ATOM   4304  CD1 ILE B 161      46.577 -25.545  14.066  1.00 11.48           C
ATOM   4305  N   ALA B 162      45.049 -22.972  19.333  1.00 10.71           N
ATOM   4306  CA  ALA B 162      45.230 -21.850  20.276  1.00 10.59           C
ATOM   4307  C   ALA B 162      44.171 -20.740  20.036  1.00 10.51           C
ATOM   4308  O   ALA B 162      44.492 -19.515  20.212  1.00 11.23           O
ATOM   4309  CB  ALA B 162      46.652 -21.375  20.152  1.00 10.50           C
ATOM   4310  N   THR B 163      42.930 -21.130  19.726  1.00  9.84           N
ATOM   4311  CA  THR B 163      41.761 -20.221  19.577  1.00  9.81           C
ATOM   4312  C   THR B 163      41.283 -19.830  20.970  1.00 10.16           C
ATOM   4313  O   THR B 163      41.285 -20.660  21.886  1.00 11.32           O
ATOM   4314  CB  THR B 163      40.611 -20.866  18.792  1.00  9.46           C
ATOM   4315  OG1 THR B 163      41.129 -21.273  17.531  1.00  8.96           O
ATOM   4316  CG2 THR B 163      39.435 -19.936  18.612  1.00  9.38           C
ATOM   4317  N   PRO B 164      40.931 -18.553  21.198  1.00  9.65           N
ATOM   4318  CA  PRO B 164      40.335 -18.149  22.464  1.00  9.51           C
ATOM   4319  C   PRO B 164      38.814 -18.328  22.377  1.00  9.51           C
ATOM   4320  O   PRO B 164      38.110 -17.324  22.232  1.00  9.68           O
ATOM   4321  CB  PRO B 164      40.781 -16.681  22.555  1.00  9.71           C
ATOM   4322  CG  PRO B 164      40.801 -16.193  21.111  1.00  9.74           C
ATOM   4323  CD  PRO B 164      41.174 -17.417  20.296  1.00  9.83           C
ATOM   4324  N   HIS B 165      38.332 -19.577  22.424  1.00  9.15           N
ATOM   4325  CA  HIS B 165      36.884 -19.907  22.300  1.00  8.68           C
ATOM   4326  C   HIS B 165      36.073 -19.225  23.405  1.00  8.74           C
ATOM   4327  O   HIS B 165      34.899 -18.920  23.137  1.00  8.77           O
ATOM   4328  CB  HIS B 165      36.660 -21.408  22.297  1.00  8.55           C
ATOM   4329  CG  HIS B 165      37.141 -22.059  21.047  1.00  8.49           C
ATOM   4330  ND1 HIS B 165      36.600 -21.746  19.806  1.00  8.52           N
ATOM   4331  CD2 HIS B 165      38.080 -23.006  20.837  1.00  8.38           C
ATOM   4332  CE1 HIS B 165      37.185 -22.485  18.888  1.00  8.69           C
ATOM   4333  NE2 HIS B 165      38.112 -23.260  19.491  1.00  8.60           N
ATOM   4334  N   ASP B 166      36.694 -18.972  24.570  1.00  8.57           N
ATOM   4335  CA  ASP B 166      36.093 -18.292  25.747  1.00  8.37           C
ATOM   4336  C   ASP B 166      36.720 -16.901  26.006  1.00  8.67           C
ATOM   4337  O   ASP B 166      36.462 -16.317  27.087  1.00  8.47           O
ATOM   4338  CB  ASP B 166      36.273 -19.184  26.960  1.00  8.26           C
ATOM   4339  CG  ASP B 166      35.347 -20.368  26.917  1.00  8.12           C
ATOM   4340  OD1 ASP B 166      34.210 -20.174  26.437  1.00  7.77           O
ATOM   4341  OD2 ASP B 166      35.775 -21.457  27.377  1.00  8.14           O
ATOM   4342  N   GLY B 167      37.438 -16.354  25.017  1.00  8.69           N
ATOM   4343  CA  GLY B 167      38.180 -15.078  25.094  1.00  8.42           C
ATOM   4344  C   GLY B 167      39.573 -15.277  25.671  1.00  8.02           C
ATOM   4345  O   GLY B 167      39.865 -16.393  26.097  1.00  8.17           O
ATOM   4346  N   THR B 168      40.394 -14.236  25.683  1.00  7.62           N
ATOM   4347  CA  THR B 168      41.667 -14.182  26.445  1.00  7.74           C
ATOM   4348  C   THR B 168      41.572 -13.007  27.427  1.00  7.99           C
ATOM   4349  O   THR B 168      41.025 -11.952  27.011  1.00  8.00           O
ATOM   4350  CB  THR B 168      42.882 -14.059  25.517  1.00  7.54           C
ATOM   4351  OG1 THR B 168      44.011 -13.646  26.292  1.00  7.26           O
ATOM   4352  CG2 THR B 168      42.657 -13.077  24.386  1.00  7.54           C
ATOM   4353  N   THR B 169      42.064 -13.176  28.662  1.00  8.03           N
ATOM   4354  CA  THR B 169      42.025 -12.135  29.721  1.00  8.27           C
ATOM   4355  C   THR B 169      42.991 -10.993  29.359  1.00  8.77           C
ATOM   4356  O   THR B 169      42.920  -9.917  29.975  1.00  8.58           O
ATOM   4357  CB  THR B 169      42.323 -12.753  31.086  1.00  8.32           C
ATOM   4358  OG1 THR B 169      43.681 -13.188  31.155  1.00  8.07           O
ATOM   4359  CG2 THR B 169      41.420 -13.925  31.406  1.00  8.42           C
ATOM   4360  N   LEU B 170      43.835 -11.186  28.351  1.00  9.49           N
ATOM   4361  CA  LEU B 170      44.791 -10.152  27.871  1.00  9.99           C
ATOM   4362  C   LEU B 170      44.048  -8.853  27.524  1.00 10.12           C
ATOM   4363  O   LEU B 170      44.645  -7.769  27.663  1.00 10.36           O
ATOM   4364  CB  LEU B 170      45.535 -10.685  26.643  1.00 10.21           C
ATOM   4365  CG  LEU B 170      46.858  -9.993  26.317  1.00 10.53           C
ATOM   4366  CD1 LEU B 170      47.944 -10.374  27.303  1.00 10.55           C
ATOM   4367  CD2 LEU B 170      47.310 -10.352  24.911  1.00 11.19           C
ATOM   4368  N   VAL B 171      42.809  -8.930  27.059  1.00 10.01           N
ATOM   4369  CA  VAL B 171      42.083  -7.708  26.619  1.00 10.48           C
ATOM   4370  C   VAL B 171      41.805  -6.827  27.853  1.00 11.18           C
ATOM   4371  O   VAL B 171      41.668  -5.580  27.668  1.00 10.44           O
ATOM   4372  CB  VAL B 171      40.826  -8.075  25.800  1.00 10.08           C
ATOM   4373  CG1 VAL B 171      39.996  -6.866  25.413  1.00  9.88           C
ATOM   4374  CG2 VAL B 171      41.191  -8.854  24.550  1.00 10.13           C
ATOM   4375  N   ASN B 172      41.756  -7.447  29.053  1.00 12.85           N
ATOM   4376  CA  ASN B 172      41.469  -6.821  30.388  1.00 13.76           C
ATOM   4377  C   ASN B 172      42.708  -6.138  30.997  1.00 14.71           C
ATOM   4378  O   ASN B 172      42.608  -5.583  32.103  1.00 14.65           O
ATOM   4379  CB  ASN B 172      40.958  -7.862  31.382  1.00 13.35           C
ATOM   4380  CG  ASN B 172      39.779  -8.613  30.836  1.00 12.99           C
ATOM   4381  OD1 ASN B 172      38.839  -7.990  30.399  1.00 13.23           O
ATOM   4382  ND2 ASN B 172      39.837  -9.929  30.821  1.00 13.74           N
ATOM   4383  N   MET B 173      43.845  -6.249  30.321  1.00 17.20           N
ATOM   4384  CA  MET B 173      45.157  -5.673  30.680  1.00 19.02           C
ATOM   4385  C   MET B 173      45.041  -4.166  30.540  1.00 19.84           C
ATOM   4386  O   MET B 173      44.247  -3.726  29.685  1.00 18.39           O
ATOM   4387  CB  MET B 173      46.189  -6.214  29.693  1.00 21.68           C
ATOM   4388  CG  MET B 173      47.624  -6.132  30.118  1.00 23.01           C
ATOM   4389  SD  MET B 173      48.631  -6.554  28.665  1.00 24.81           S
ATOM   4390  CE  MET B 173      50.224  -6.138  29.372  1.00 25.80           C
ATOM   4391  N   VAL B 174      45.823  -3.429  31.330  1.00 22.66           N
ATOM   4392  CA  VAL B 174      45.582  -1.988  31.651  1.00 24.45           C
ATOM   4393  C   VAL B 174      45.833  -1.126  30.407  1.00 24.66           C
ATOM   4394  O   VAL B 174      44.938  -0.334  30.080  1.00 23.34           O
ATOM   4395  CB  VAL B 174      46.388  -1.503  32.878  1.00 25.20           C
ATOM   4396  CG1 VAL B 174      47.891  -1.679  32.713  1.00 25.78           C
ATOM   4397  CG2 VAL B 174      46.061  -0.054  33.229  1.00 25.52           C
ATOM   4398  N   ASP B 175      46.970  -1.254  29.730  1.00 25.87           N
ATOM   4399  CA  ASP B 175      47.179  -0.479  28.476  1.00 30.69           C
ATOM   4400  C   ASP B 175      47.102  -1.453  27.287  1.00 26.05           C
ATOM   4401  O   ASP B 175      48.011  -1.456  26.458  1.00 22.97           O
ATOM   4402  CB  ASP B 175      48.453   0.384  28.543  1.00 40.28           C
ATOM   4403  CG  ASP B 175      48.574   1.479  27.458  1.00 50.99           C
ATOM   4404  OD1 ASP B 175      47.522   1.798  26.775  1.00 51.66           O
ATOM   4405  OD2 ASP B 175      49.739   2.010  27.264  1.00 46.92           O
ATOM   4406  N   PHE B 176      46.040  -2.256  27.204  1.00 22.80           N
ATOM   4407  CA  PHE B 176      45.902  -3.302  26.163  1.00 21.60           C
ATOM   4408  C   PHE B 176      45.964  -2.652  24.776  1.00 20.26           C
ATOM   4409  O   PHE B 176      46.548  -3.207  23.830  1.00 19.35           O
ATOM   4410  CB  PHE B 176      44.595  -4.076  26.318  1.00 22.06           C
ATOM   4411  CG  PHE B 176      44.378  -5.067  25.206  1.00 21.29           C
ATOM   4412  CD1 PHE B 176      45.264  -6.122  25.023  1.00 21.02           C
ATOM   4413  CD2 PHE B 176      43.328  -4.918  24.316  1.00 20.58           C
ATOM   4414  CE1 PHE B 176      45.084  -7.037  23.999  1.00 20.29           C
ATOM   4415  CE2 PHE B 176      43.144  -5.832  23.292  1.00 20.45           C
ATOM   4416  CZ  PHE B 176      44.023  -6.884  23.134  1.00 21.33           C
ATOM   4417  N   THR B 177      45.367  -1.473  24.669  1.00 19.64           N
ATOM   4418  CA  THR B 177      45.412  -0.606  23.463  1.00 19.25           C
ATOM   4419  C   THR B 177      46.856  -0.531  22.931  1.00 18.21           C
ATOM   4420  O   THR B 177      47.077  -1.036  21.845  1.00 18.14           O
ATOM   4421  CB  THR B 177      44.731   0.726  23.794  1.00 18.66           C
ATOM   4422  OG1 THR B 177      43.372   0.411  24.092  1.00 17.40           O
ATOM   4423  CG2 THR B 177      44.796   1.741  22.678  1.00 19.05           C
ATOM   4424  N   ASP B 178      47.810   0.036  23.673  1.00 18.21           N
ATOM   4425  CA  ASP B 178      49.202   0.260  23.179  1.00 18.25           C
ATOM   4426  C   ASP B 178      49.978  -1.066  23.033  1.00 18.56           C
ATOM   4427  O   ASP B 178      50.784  -1.187  22.068  1.00 18.62           O
ATOM   4428  CB  ASP B 178      49.954   1.240  24.080  1.00 17.90           C
ATOM   4429  CG  ASP B 178      49.415   2.665  24.051  1.00 18.14           C
ATOM   4430  OD1 ASP B 178      48.712   3.031  23.075  1.00 16.59           O
ATOM   4431  OD2 ASP B 178      49.718   3.407  25.002  1.00 17.98           O
ATOM   4432  N   ARG B 179      49.744  -2.027  23.936  1.00 18.68           N
ATOM   4433  CA  ARG B 179      50.448  -3.327  24.007  1.00 17.94           C
ATOM   4434  C   ARG B 179      50.000  -4.206  22.844  1.00 17.12           C
ATOM   4435  O   ARG B 179      50.832  -4.869  22.252  1.00 17.95           O
ATOM   4436  CB  ARG B 179      50.157  -4.004  25.343  1.00 19.82           C
ATOM   4437  CG  ARG B 179      50.638  -3.232  26.564  1.00 21.45           C
ATOM   4438  CD  ARG B 179      52.139  -3.053  26.582  1.00 23.07           C
ATOM   4439  NE  ARG B 179      52.579  -1.896  25.807  1.00 25.37           N
ATOM   4440  CZ  ARG B 179      52.600  -0.625  26.234  1.00 25.68           C
ATOM   4441  NH1 ARG B 179      52.158  -0.300  27.440  1.00 25.72           N
ATOM   4442  NH2 ARG B 179      53.044   0.327  25.423  1.00 26.29           N
ATOM   4443  N   PHE B 180      48.721  -4.205  22.504  1.00 16.42           N
ATOM   4444  CA  PHE B 180      48.209  -4.991  21.357  1.00 15.58           C
ATOM   4445  C   PHE B 180      48.884  -4.543  20.067  1.00 14.95           C
ATOM   4446  O   PHE B 180      49.141  -5.395  19.221  1.00 14.43           O
ATOM   4447  CB  PHE B 180      46.704  -4.831  21.189  1.00 15.52           C
ATOM   4448  CG  PHE B 180      46.140  -5.553  19.992  1.00 15.39           C
ATOM   4449  CD1 PHE B 180      45.772  -6.887  20.074  1.00 15.02           C
ATOM   4450  CD2 PHE B 180      45.951  -4.882  18.792  1.00 15.47           C
ATOM   4451  CE1 PHE B 180      45.215  -7.520  18.973  1.00 15.50           C
ATOM   4452  CE2 PHE B 180      45.390  -5.516  17.693  1.00 15.27           C
ATOM   4453  CZ  PHE B 180      45.023  -6.837  17.783  1.00 15.24           C
ATOM   4454  N   PHE B 181      49.133  -3.241  19.921  1.00 15.13           N
ATOM   4455  CA  PHE B 181      49.775  -2.662  18.711  1.00 14.79           C
ATOM   4456  C   PHE B 181      51.297  -2.873  18.801  1.00 15.55           C
ATOM   4457  O   PHE B 181      51.908  -3.118  17.737  1.00 14.85           O
ATOM   4458  CB  PHE B 181      49.223  -1.262  18.465  1.00 13.74           C
ATOM   4459  CG  PHE B 181      47.897  -1.317  17.752  1.00 13.64           C
ATOM   4460  CD1 PHE B 181      47.825  -1.704  16.415  1.00 13.81           C
ATOM   4461  CD2 PHE B 181      46.705  -1.075  18.424  1.00 13.64           C
ATOM   4462  CE1 PHE B 181      46.602  -1.810  15.756  1.00 13.63           C
ATOM   4463  CE2 PHE B 181      45.481  -1.181  17.766  1.00 13.63           C
ATOM   4464  CZ  PHE B 181      45.429  -1.543  16.430  1.00 13.55           C
ATOM   4465  N   ASP B 182      51.871  -2.913  20.016  1.00 16.38           N
ATOM   4466  CA  ASP B 182      53.266  -3.396  20.259  1.00 17.02           C
ATOM   4467  C   ASP B 182      53.370  -4.896  19.897  1.00 18.12           C
ATOM   4468  O   ASP B 182      54.411  -5.327  19.336  1.00 18.79           O
ATOM   4469  CB  ASP B 182      53.752  -3.093  21.687  1.00 16.54           C
ATOM   4470  CG  ASP B 182      53.881  -1.602  21.986  1.00 16.23           C
ATOM   4471  OD1 ASP B 182      53.855  -0.818  21.001  1.00 16.46           O
ATOM   4472  OD2 ASP B 182      53.969  -1.230  23.195  1.00 14.39           O
ATOM   4473  N   LEU B 183      52.343  -5.695  20.165  1.00 18.26           N
ATOM   4474  CA  LEU B 183      52.323  -7.086  19.662  1.00 18.80           C
ATOM   4475  C   LEU B 183      52.334  -7.065  18.121  1.00 19.04           C
ATOM   4476  O   LEU B 183      53.098  -7.830  17.561  1.00 19.61           O
ATOM   4477  CB  LEU B 183      51.094  -7.828  20.202  1.00 19.60           C
ATOM   4478  CG  LEU B 183      50.989  -9.295  19.776  1.00 19.05           C
ATOM   4479  CD1 LEU B 183      52.142 -10.095  20.360  1.00 19.67           C
ATOM   4480  CD2 LEU B 183      49.664  -9.895  20.190  1.00 18.31           C
ATOM   4481  N   GLN B 184      51.516  -6.239  17.457  1.00 18.76           N
ATOM   4482  CA  GLN B 184      51.437  -6.204  15.970  1.00 18.58           C
ATOM   4483  C   GLN B 184      52.788  -5.764  15.405  1.00 19.15           C
ATOM   4484  O   GLN B 184      53.158  -6.250  14.329  1.00 18.55           O
ATOM   4485  CB  GLN B 184      50.326  -5.282  15.483  1.00 18.60           C
ATOM   4486  CG  GLN B 184      48.931  -5.820  15.783  1.00 19.08           C
ATOM   4487  CD  GLN B 184      48.419  -6.821  14.772  1.00 19.31           C
ATOM   4488  OE1 GLN B 184      49.013  -7.074  13.724  1.00 18.13           O
ATOM   4489  NE2 GLN B 184      47.289  -7.427  15.094  1.00 20.40           N
ATOM   4490  N   LYS B 185      53.507  -4.902  16.130  1.00 20.02           N
ATOM   4491  CA  LYS B 185      54.836  -4.380  15.725  1.00 20.21           C
ATOM   4492  C   LYS B 185      55.899  -5.473  15.893  1.00 20.63           C
ATOM   4493  O   LYS B 185      56.869  -5.476  15.105  1.00 22.10           O
ATOM   4494  CB  LYS B 185      55.211  -3.140  16.541  1.00 20.77           C
ATOM   4495  CG  LYS B 185      54.465  -1.847  16.215  1.00 21.19           C
ATOM   4496  CD  LYS B 185      54.691  -0.791  17.293  1.00 21.85           C
ATOM   4497  CE  LYS B 185      54.033   0.545  17.038  1.00 22.11           C
ATOM   4498  NZ  LYS B 185      54.752   1.625  17.764  1.00 22.64           N
ATOM   4499  N   ALA B 186      55.731  -6.367  16.869  1.00 20.79           N
ATOM   4500  CA  ALA B 186      56.676  -7.471  17.167  1.00 20.93           C
ATOM   4501  C   ALA B 186      56.553  -8.563  16.099  1.00 21.17           C
ATOM   4502  O   ALA B 186      57.604  -9.064  15.691  1.00 25.30           O
ATOM   4503  CB  ALA B 186      56.452  -8.017  18.562  1.00 20.62           C
ATOM   4504  N   VAL B 187      55.333  -8.928  15.693  1.00 20.55           N
ATOM   4505  CA  VAL B 187      55.042  -9.889  14.590  1.00 20.64           C
ATOM   4506  C   VAL B 187      55.654  -9.355  13.289  1.00 21.08           C
ATOM   4507  O   VAL B 187      56.144 -10.167  12.482  1.00 21.32           O
ATOM   4508  CB  VAL B 187      53.526 -10.114  14.442  1.00 20.36           C
ATOM   4509  CG1 VAL B 187      53.166 -10.898  13.189  1.00 19.79           C
ATOM   4510  CG2 VAL B 187      52.967 -10.817  15.662  1.00 21.02           C
ATOM   4511  N   LEU B 188      55.594  -8.039  13.102  1.00 21.82           N
ATOM   4512  CA  LEU B 188      56.129  -7.307  11.927  1.00 23.79           C
ATOM   4513  C   LEU B 188      57.663  -7.362  11.939  1.00 26.71           C
ATOM   4514  O   LEU B 188      58.281  -7.441  10.856  1.00 25.74           O
ATOM   4515  CB  LEU B 188      55.644  -5.855  12.007  1.00 24.56           C
ATOM   4516  CG  LEU B 188      54.620  -5.419  10.959  1.00 25.36           C
ATOM   4517  CD1 LEU B 188      53.199  -5.869  11.296  1.00 25.55           C
ATOM   4518  CD2 LEU B 188      54.646  -3.912  10.818  1.00 25.73           C
ATOM   4519  N   GLU B 189      58.268  -7.263  13.122  1.00 30.08           N
ATOM   4520  CA  GLU B 189      59.743  -7.207  13.281  1.00 32.27           C
ATOM   4521  C   GLU B 189      60.317  -8.620  13.185  1.00 32.07           C
ATOM   4522  O   GLU B 189      61.547  -8.723  12.924  1.00 30.40           O
ATOM   4523  CB  GLU B 189      60.139  -6.558  14.603  1.00 34.68           C
ATOM   4524  CG  GLU B 189      61.416  -5.760  14.503  1.00 38.44           C
ATOM   4525  CD  GLU B 189      61.807  -5.144  15.834  1.00 44.96           C
ATOM   4526  OE1 GLU B 189      62.284  -5.908  16.714  1.00 46.35           O
ATOM   4527  OE2 GLU B 189      61.598  -3.905  16.004  1.00 45.76           O
ATOM   4528  N   ALA B 190      59.464  -9.641  13.387  1.00 30.78           N
ATOM   4529  CA  ALA B 190      59.795 -11.082  13.258  1.00 30.04           C
ATOM   4530  C   ALA B 190      59.836 -11.463  11.780  1.00 29.25           C
ATOM   4531  O   ALA B 190      60.317 -12.551  11.481  1.00 31.50           O
ATOM   4532  CB  ALA B 190      58.784 -11.920  13.992  1.00 30.97           C
ATOM   4533  N   ALA B 191      59.312 -10.586  10.922  1.00 28.88           N
ATOM   4534  CA  ALA B 191      59.222 -10.719   9.450  1.00 27.93           C
ATOM   4535  C   ALA B 191      60.195  -9.754   8.749  1.00 26.29           C
ATOM   4536  O   ALA B 191      60.108  -9.644   7.514  1.00 27.37           O
ATOM   4537  CB  ALA B 191      57.790 -10.445   9.044  1.00 27.24           C
ATOM   4538  N   ALA B 192      61.035  -9.036   9.506  1.00 24.67           N
ATOM   4539  CA  ALA B 192      62.007  -8.021   9.022  1.00 24.96           C
ATOM   4540  C   ALA B 192      61.366  -6.640   8.766  1.00 23.14           C
ATOM   4541  O   ALA B 192      62.112  -5.666   8.607  1.00 21.67           O
ATOM   4542  CB  ALA B 192      62.712  -8.519   7.782  1.00 26.31           C
ATOM   4543  N   VAL B 193      60.045  -6.511   8.744  1.00 22.97           N
ATOM   4544  CA  VAL B 193      59.385  -5.178   8.555  1.00 23.11           C
ATOM   4545  C   VAL B 193      59.603  -4.343   9.830  1.00 22.48           C
ATOM   4546  O   VAL B 193      59.337  -4.869  10.929  1.00 21.57           O
ATOM   4547  CB  VAL B 193      57.881  -5.305   8.241  1.00 22.18           C
ATOM   4548  CG1 VAL B 193      57.274  -3.965   7.906  1.00 22.08           C
ATOM   4549  CG2 VAL B 193      57.594  -6.300   7.132  1.00 22.33           C
ATOM   4550  N   ALA B 194      60.067  -3.098   9.678  1.00 21.91           N
ATOM   4551  CA  ALA B 194      60.202  -2.090  10.757  1.00 21.85           C
ATOM   4552  C   ALA B 194      58.905  -1.278  10.875  1.00 21.86           C
ATOM   4553  O   ALA B 194      58.216  -1.054   9.846  1.00 23.87           O
ATOM   4554  CB  ALA B 194      61.383  -1.191  10.485  1.00 21.91           C
ATOM   4555  N   SER B 195      58.583  -0.812  12.075  1.00 19.91           N
ATOM   4556  CA  SER B 195      57.348  -0.035  12.317  1.00 20.39           C
ATOM   4557  C   SER B 195      57.575   1.475  12.090  1.00 19.29           C
ATOM   4558  O   SER B 195      56.601   2.237  12.040  1.00 18.86           O
ATOM   4559  CB  SER B 195      56.793  -0.382  13.688  1.00 22.29           C
ATOM   4560  OG  SER B 195      57.771  -0.269  14.720  1.00 24.95           O
ATOM   4561  N   ASN B 196      58.813   1.919  11.913  1.00 19.53           N
ATOM   4562  CA  ASN B 196      59.138   3.364  11.815  1.00 19.68           C
ATOM   4563  C   ASN B 196      59.548   3.729  10.385  1.00 20.17           C
ATOM   4564  O   ASN B 196      60.049   4.832  10.207  1.00 22.32           O
ATOM   4565  CB  ASN B 196      60.235   3.754  12.807  1.00 20.34           C
ATOM   4566  CG  ASN B 196      61.575   3.126  12.488  1.00 20.59           C
ATOM   4567  OD1 ASN B 196      61.665   2.226  11.648  1.00 23.61           O
ATOM   4568  ND2 ASN B 196      62.619   3.611  13.133  1.00 18.48           N
ATOM   4569  N   VAL B 197      59.284   2.887   9.391  1.00 20.15           N
ATOM   4570  CA  VAL B 197      59.732   3.123   7.992  1.00 20.67           C
ATOM   4571  C   VAL B 197      58.514   3.345   7.106  1.00 20.90           C
ATOM   4572  O   VAL B 197      57.643   2.480   7.037  1.00 22.49           O
ATOM   4573  CB  VAL B 197      60.585   1.940   7.505  1.00 21.12           C
ATOM   4574  CG1 VAL B 197      60.790   1.953   5.998  1.00 21.20           C
ATOM   4575  CG2 VAL B 197      61.917   1.903   8.238  1.00 20.78           C
ATOM   4576  N   PRO B 198      58.440   4.488   6.384  1.00 20.74           N
ATOM   4577  CA  PRO B 198      57.312   4.772   5.496  1.00 21.24           C
ATOM   4578  C   PRO B 198      57.396   3.999   4.163  1.00 20.63           C
ATOM   4579  O   PRO B 198      57.757   4.584   3.157  1.00 20.00           O
ATOM   4580  CB  PRO B 198      57.415   6.298   5.291  1.00 20.94           C
ATOM   4581  CG  PRO B 198      58.905   6.583   5.381  1.00 19.86           C
ATOM   4582  CD  PRO B 198      59.431   5.579   6.385  1.00 20.29           C
ATOM   4583  N   TYR B 199      57.038   2.712   4.180  1.00 20.31           N
ATOM   4584  CA  TYR B 199      57.073   1.824   2.988  1.00 21.17           C
ATOM   4585  C   TYR B 199      56.088   2.341   1.953  1.00 20.88           C
ATOM   4586  O   TYR B 199      54.933   2.578   2.327  1.00 20.79           O
ATOM   4587  CB  TYR B 199      56.711   0.377   3.319  1.00 21.41           C
ATOM   4588  CG  TYR B 199      57.642  -0.272   4.309  1.00 21.79           C
ATOM   4589  CD1 TYR B 199      58.820  -0.873   3.890  1.00 21.69           C
ATOM   4590  CD2 TYR B 199      57.349  -0.277   5.665  1.00 20.40           C
ATOM   4591  CE1 TYR B 199      59.685  -1.463   4.800  1.00 21.58           C
ATOM   4592  CE2 TYR B 199      58.201  -0.874   6.578  1.00 20.38           C
ATOM   4593  CZ  TYR B 199      59.371  -1.466   6.146  1.00 20.25           C
ATOM   4594  OH  TYR B 199      60.205  -2.064   7.039  1.00 20.46           O
ATOM   4595  N   THR B 200      56.558   2.515   0.722  1.00 20.90           N
ATOM   4596  CA  THR B 200      55.748   2.964  -0.433  1.00 21.76           C
ATOM   4597  C   THR B 200      55.061   1.743  -1.049  1.00 20.56           C
ATOM   4598  O   THR B 200      54.047   1.929  -1.689  1.00 20.10           O
ATOM   4599  CB  THR B 200      56.612   3.778  -1.404  1.00 23.41           C
ATOM   4600  OG1 THR B 200      57.720   2.972  -1.792  1.00 23.04           O
ATOM   4601  CG2 THR B 200      57.119   5.074  -0.797  1.00 24.41           C
ATOM   4602  N   SER B 201      55.599   0.541  -0.835  1.00 21.38           N
ATOM   4603  CA  SER B 201      54.920  -0.769  -1.049  1.00 21.77           C
ATOM   4604  C   SER B 201      53.837  -0.977   0.040  1.00 22.12           C
ATOM   4605  O   SER B 201      53.995  -0.411   1.115  1.00 22.56           O
ATOM   4606  CB  SER B 201      55.949  -1.881  -1.071  1.00 20.69           C
ATOM   4607  OG  SER B 201      55.347  -3.153  -0.856  1.00 21.07           O
ATOM   4608  N   GLN B 202      52.777  -1.749  -0.208  1.00 22.77           N
ATOM   4609  CA  GLN B 202      51.613  -1.857   0.721  1.00 25.37           C
ATOM   4610  C   GLN B 202      51.997  -2.665   1.972  1.00 23.26           C
ATOM   4611  O   GLN B 202      51.455  -2.345   3.069  1.00 21.66           O
ATOM   4612  CB  GLN B 202      50.410  -2.506   0.034  1.00 28.41           C
ATOM   4613  CG  GLN B 202      49.084  -2.235   0.735  1.00 30.86           C
ATOM   4614  CD  GLN B 202      47.921  -2.680  -0.131  1.00 34.22           C
ATOM   4615  OE1 GLN B 202      47.442  -3.812  -0.033  1.00 32.99           O
ATOM   4616  NE2 GLN B 202      47.459  -1.790  -1.004  1.00 35.56           N
ATOM   4617  N   VAL B 203      52.853  -3.682   1.782  1.00 19.87           N
ATOM   4618  CA  VAL B 203      53.512  -4.532   2.828  1.00 17.89           C
ATOM   4619  C   VAL B 203      52.485  -5.414   3.526  1.00 16.34           C
ATOM   4620  O   VAL B 203      52.568  -6.640   3.365  1.00 15.46           O
ATOM   4621  CB  VAL B 203      54.312  -3.725   3.866  1.00 17.27           C
ATOM   4622  CG1 VAL B 203      55.137  -4.651   4.743  1.00 16.63           C
ATOM   4623  CG2 VAL B 203      55.201  -2.690   3.214  1.00 17.52           C
ATOM   4624  N   TYR B 204      51.618  -4.809   4.340  1.00 16.01           N
ATOM   4625  CA  TYR B 204      50.587  -5.499   5.157  1.00 15.63           C
ATOM   4626  C   TYR B 204      49.300  -4.699   4.995  1.00 15.63           C
ATOM   4627  O   TYR B 204      49.279  -3.518   5.413  1.00 16.67           O
ATOM   4628  CB  TYR B 204      51.074  -5.575   6.606  1.00 15.70           C
ATOM   4629  CG  TYR B 204      50.268  -6.384   7.599  1.00 15.61           C
ATOM   4630  CD1 TYR B 204      48.957  -6.785   7.386  1.00 15.38           C
ATOM   4631  CD2 TYR B 204      50.838  -6.693   8.821  1.00 15.81           C
ATOM   4632  CE1 TYR B 204      48.269  -7.525   8.336  1.00 15.65           C
ATOM   4633  CE2 TYR B 204      50.156  -7.399   9.795  1.00 15.77           C
ATOM   4634  CZ  TYR B 204      48.864  -7.813   9.557  1.00 15.73           C
ATOM   4635  OH  TYR B 204      48.242  -8.511  10.551  1.00 15.41           O
ATOM   4636  N   ASP B 205      48.289  -5.303   4.377  1.00 14.93           N
ATOM   4637  CA  ASP B 205      46.949  -4.700   4.179  1.00 15.46           C
ATOM   4638  C   ASP B 205      46.030  -5.177   5.312  1.00 15.49           C
ATOM   4639  O   ASP B 205      45.838  -6.405   5.442  1.00 15.14           O
ATOM   4640  CB  ASP B 205      46.459  -5.089   2.781  1.00 16.23           C
ATOM   4641  CG  ASP B 205      45.057  -4.649   2.383  1.00 16.39           C
ATOM   4642  OD1 ASP B 205      44.537  -3.640   2.906  1.00 17.52           O
ATOM   4643  OD2 ASP B 205      44.508  -5.315   1.537  1.00 16.12           O
ATOM   4644  N   PHE B 206      45.485  -4.268   6.123  1.00 15.59           N
ATOM   4645  CA  PHE B 206      44.543  -4.651   7.211  1.00 15.90           C
ATOM   4646  C   PHE B 206      43.122  -4.706   6.643  1.00 16.64           C
ATOM   4647  O   PHE B 206      42.210  -5.062   7.390  1.00 17.01           O
ATOM   4648  CB  PHE B 206      44.672  -3.742   8.431  1.00 15.67           C
ATOM   4649  CG  PHE B 206      45.918  -4.007   9.235  1.00 16.29           C
ATOM   4650  CD1 PHE B 206      47.175  -3.675   8.733  1.00 17.19           C
ATOM   4651  CD2 PHE B 206      45.850  -4.606  10.477  1.00 15.50           C
ATOM   4652  CE1 PHE B 206      48.333  -3.924   9.459  1.00 16.76           C
ATOM   4653  CE2 PHE B 206      47.010  -4.857  11.191  1.00 16.09           C
ATOM   4654  CZ  PHE B 206      48.247  -4.528  10.685  1.00 15.97           C
ATOM   4655  N   LYS B 207      42.948  -4.407   5.350  1.00 16.95           N
ATOM   4656  CA  LYS B 207      41.705  -4.739   4.617  1.00 17.08           C
ATOM   4657  C   LYS B 207      40.523  -4.167   5.400  1.00 16.58           C
ATOM   4658  O   LYS B 207      39.556  -4.907   5.679  1.00 16.58           O
ATOM   4659  CB  LYS B 207      41.615  -6.254   4.426  1.00 18.02           C
ATOM   4660  CG  LYS B 207      42.810  -6.849   3.691  1.00 18.91           C
ATOM   4661  CD  LYS B 207      42.879  -8.363   3.726  1.00 19.47           C
ATOM   4662  CE  LYS B 207      44.147  -8.897   3.082  1.00 19.64           C
ATOM   4663  NZ  LYS B 207      45.335  -8.780   3.964  1.00 19.38           N
ATOM   4664  N   LEU B 208      40.625  -2.877   5.718  1.00 15.61           N
ATOM   4665  CA  LEU B 208      39.633  -2.110   6.499  1.00 14.92           C
ATOM   4666  C   LEU B 208      38.788  -1.244   5.559  1.00 15.09           C
ATOM   4667  O   LEU B 208      38.387  -0.152   5.977  1.00 15.38           O
ATOM   4668  CB  LEU B 208      40.399  -1.260   7.517  1.00 14.34           C
ATOM   4669  CG  LEU B 208      40.969  -2.015   8.721  1.00 14.32           C
ATOM   4670  CD1 LEU B 208      41.897  -1.127   9.535  1.00 13.63           C
ATOM   4671  CD2 LEU B 208      39.860  -2.587   9.612  1.00 14.21           C
ATOM   4672  N   ASP B 209      38.487  -1.702   4.344  1.00 15.45           N
ATOM   4673  CA  ASP B 209      37.791  -0.843   3.339  1.00 16.30           C
ATOM   4674  C   ASP B 209      36.421  -0.431   3.885  1.00 16.30           C
ATOM   4675  O   ASP B 209      36.001   0.726   3.631  1.00 16.20           O
ATOM   4676  CB  ASP B 209      37.550  -1.525   1.991  1.00 16.95           C
ATOM   4677  CG  ASP B 209      38.724  -2.315   1.437  1.00 17.45           C
ATOM   4678  OD1 ASP B 209      39.848  -2.194   2.013  1.00 17.48           O
ATOM   4679  OD2 ASP B 209      38.495  -3.061   0.440  1.00 17.06           O
ATOM   4680  N   GLN B 210      35.759  -1.334   4.611  1.00 15.88           N
ATOM   4681  CA  GLN B 210      34.384  -1.107   5.129  1.00 16.19           C
ATOM   4682  C   GLN B 210      34.393   0.113   6.061  1.00 16.13           C
ATOM   4683  O   GLN B 210      33.377   0.828   6.069  1.00 15.42           O
ATOM   4684  CB  GLN B 210      33.817  -2.401   5.743  1.00 16.33           C
ATOM   4685  CG  GLN B 210      34.167  -2.690   7.203  1.00 15.92           C
ATOM   4686  CD  GLN B 210      35.540  -3.287   7.375  1.00 16.25           C
ATOM   4687  OE1 GLN B 210      36.518  -2.774   6.852  1.00 16.93           O
ATOM   4688  NE2 GLN B 210      35.630  -4.364   8.138  1.00 16.98           N
ATOM   4689  N   TRP B 211      35.502   0.338   6.785  1.00 16.49           N
ATOM   4690  CA  TRP B 211      35.690   1.437   7.773  1.00 16.86           C
ATOM   4691  C   TRP B 211      36.332   2.694   7.164  1.00 17.35           C
ATOM   4692  O   TRP B 211      36.458   3.658   7.922  1.00 16.92           O
ATOM   4693  CB  TRP B 211      36.545   0.955   8.946  1.00 17.57           C
ATOM   4694  CG  TRP B 211      35.830   0.034   9.874  1.00 18.37           C
ATOM   4695  CD1 TRP B 211      36.206  -1.229  10.208  1.00 18.60           C
ATOM   4696  CD2 TRP B 211      34.613   0.300  10.600  1.00 19.39           C
ATOM   4697  NE1 TRP B 211      35.307  -1.770  11.089  1.00 19.41           N
ATOM   4698  CE2 TRP B 211      34.322  -0.857  11.350  1.00 18.84           C
ATOM   4699  CE3 TRP B 211      33.740   1.391  10.687  1.00 19.96           C
ATOM   4700  CZ2 TRP B 211      33.197  -0.957  12.164  1.00 19.57           C
ATOM   4701  CZ3 TRP B 211      32.629   1.295  11.500  1.00 20.26           C
ATOM   4702  CH2 TRP B 211      32.364   0.135  12.229  1.00 19.71           C
ATOM   4703  N   GLY B 212      36.763   2.684   5.889  1.00 19.03           N
ATOM   4704  CA  GLY B 212      37.371   3.836   5.179  1.00 19.55           C
ATOM   4705  C   GLY B 212      38.844   4.061   5.532  1.00 20.80           C
ATOM   4706  O   GLY B 212      39.369   5.142   5.235  1.00 20.25           O
ATOM   4707  N   LEU B 213      39.508   3.067   6.131  1.00 22.93           N
ATOM   4708  CA  LEU B 213      40.896   3.188   6.653  1.00 24.03           C
ATOM   4709  C   LEU B 213      41.865   2.429   5.749  1.00 24.33           C
ATOM   4710  O   LEU B 213      41.605   1.254   5.470  1.00 22.70           O
ATOM   4711  CB  LEU B 213      40.946   2.611   8.070  1.00 24.34           C
ATOM   4712  CG  LEU B 213      39.956   3.211   9.063  1.00 23.22           C
ATOM   4713  CD1 LEU B 213      39.774   2.290  10.242  1.00 24.30           C
ATOM   4714  CD2 LEU B 213      40.417   4.573   9.539  1.00 23.04           C
ATOM   4715  N   ARG B 214      42.925   3.105   5.305  1.00 26.87           N
ATOM   4716  CA  ARG B 214      44.146   2.476   4.747  1.00 28.50           C
ATOM   4717  C   ARG B 214      45.359   3.254   5.259  1.00 26.16           C
ATOM   4718  O   ARG B 214      45.230   4.476   5.528  1.00 23.98           O
ATOM   4719  CB  ARG B 214      44.083   2.433   3.216  1.00 33.53           C
ATOM   4720  CG  ARG B 214      44.277   3.783   2.540  1.00 39.72           C
ATOM   4721  CD  ARG B 214      43.549   3.930   1.211  1.00 44.99           C
ATOM   4722  NE  ARG B 214      43.568   5.320   0.745  1.00 52.68           N
ATOM   4723  CZ  ARG B 214      42.887   6.346   1.288  1.00 51.81           C
ATOM   4724  NH1 ARG B 214      42.099   6.177   2.341  1.00 50.76           N
ATOM   4725  NH2 ARG B 214      43.003   7.553   0.764  1.00 49.54           N
ATOM   4726  N   ARG B 215      46.494   2.571   5.394  1.00 25.94           N
ATOM   4727  CA  ARG B 215      47.802   3.247   5.575  1.00 27.13           C
ATOM   4728  C   ARG B 215      48.021   4.164   4.356  1.00 28.08           C
ATOM   4729  O   ARG B 215      47.867   3.701   3.213  1.00 26.72           O
ATOM   4730  CB  ARG B 215      48.926   2.226   5.767  1.00 26.30           C
ATOM   4731  CG  ARG B 215      50.200   2.832   6.333  1.00 25.76           C
ATOM   4732  CD  ARG B 215      51.283   1.808   6.592  1.00 25.27           C
ATOM   4733  NE  ARG B 215      51.581   1.028   5.403  1.00 25.66           N
ATOM   4734  CZ  ARG B 215      52.562   1.259   4.523  1.00 24.04           C
ATOM   4735  NH1 ARG B 215      52.685   0.455   3.480  1.00 23.11           N
ATOM   4736  NH2 ARG B 215      53.402   2.270   4.668  1.00 22.28           N
ATOM   4737  N   GLN B 216      48.295   5.444   4.597  1.00 28.80           N
ATOM   4738  CA  GLN B 216      48.441   6.457   3.529  1.00 30.09           C
ATOM   4739  C   GLN B 216      49.871   6.378   3.018  1.00 29.92           C
ATOM   4740  O   GLN B 216      50.755   5.951   3.747  1.00 28.17           O
ATOM   4741  CB  GLN B 216      48.105   7.851   4.063  1.00 31.59           C
ATOM   4742  CG  GLN B 216      46.661   8.012   4.536  1.00 32.60           C
ATOM   4743  CD  GLN B 216      45.614   7.563   3.544  1.00 32.80           C
ATOM   4744  OE1 GLN B 216      45.711   7.802   2.337  1.00 33.56           O
ATOM   4745  NE2 GLN B 216      44.599   6.897   4.064  1.00 32.83           N
ATOM   4746  N   PRO B 217      50.136   6.744   1.746  1.00 31.79           N
ATOM   4747  CA  PRO B 217      51.510   6.748   1.223  1.00 30.05           C
ATOM   4748  C   PRO B 217      52.486   7.566   2.090  1.00 26.78           C
ATOM   4749  O   PRO B 217      52.137   8.655   2.497  1.00 25.68           O
ATOM   4750  CB  PRO B 217      51.365   7.374  -0.182  1.00 32.29           C
ATOM   4751  CG  PRO B 217      49.949   7.992  -0.219  1.00 32.67           C
ATOM   4752  CD  PRO B 217      49.128   7.165   0.751  1.00 32.64           C
ATOM   4753  N   GLY B 218      53.665   7.014   2.391  1.00 23.47           N
ATOM   4754  CA  GLY B 218      54.695   7.681   3.219  1.00 22.53           C
ATOM   4755  C   GLY B 218      54.341   7.782   4.704  1.00 20.81           C
ATOM   4756  O   GLY B 218      54.819   8.733   5.357  1.00 19.43           O
ATOM   4757  N   GLU B 219      53.544   6.826   5.212  1.00 18.59           N
ATOM   4758  CA  GLU B 219      53.122   6.660   6.631  1.00 16.05           C
ATOM   4759  C   GLU B 219      53.754   5.377   7.209  1.00 15.96           C
ATOM   4760  O   GLU B 219      53.595   4.272   6.610  1.00 14.61           O
ATOM   4761  CB  GLU B 219      51.598   6.577   6.709  1.00 14.82           C
ATOM   4762  CG  GLU B 219      51.045   6.667   8.123  1.00 14.26           C
ATOM   4763  CD  GLU B 219      49.533   6.592   8.255  1.00 13.60           C
ATOM   4764  OE1 GLU B 219      48.867   6.355   7.239  1.00 14.03           O
ATOM   4765  OE2 GLU B 219      49.024   6.794   9.365  1.00 12.57           O
ATOM   4766  N   SER B 220      54.422   5.486   8.356  1.00 14.81           N
ATOM   4767  CA  SER B 220      54.936   4.301   9.076  1.00 14.38           C
ATOM   4768  C   SER B 220      53.759   3.511   9.681  1.00 14.90           C
ATOM   4769  O   SER B 220      52.611   4.009   9.719  1.00 14.52           O
ATOM   4770  CB  SER B 220      55.994   4.677  10.101  1.00 13.70           C
ATOM   4771  OG  SER B 220      55.527   5.630  11.034  1.00 13.11           O
ATOM   4772  N   PHE B 221      54.027   2.287  10.131  1.00 15.59           N
ATOM   4773  CA  PHE B 221      53.076   1.500  10.949  1.00 15.66           C
ATOM   4774  C   PHE B 221      52.877   2.222  12.277  1.00 15.71           C
ATOM   4775  O   PHE B 221      51.700   2.360  12.638  1.00 15.68           O
ATOM   4776  CB  PHE B 221      53.487   0.029  11.013  1.00 15.46           C
ATOM   4777  CG  PHE B 221      53.066  -0.665   9.742  1.00 16.18           C
ATOM   4778  CD1 PHE B 221      51.725  -0.935   9.499  1.00 16.03           C
ATOM   4779  CD2 PHE B 221      53.979  -0.933   8.735  1.00 16.28           C
ATOM   4780  CE1 PHE B 221      51.318  -1.506   8.306  1.00 15.96           C
ATOM   4781  CE2 PHE B 221      53.562  -1.512   7.544  1.00 16.39           C
ATOM   4782  CZ  PHE B 221      52.236  -1.799   7.330  1.00 15.82           C
ATOM   4783  N   ASP B 222      53.937   2.733  12.914  1.00 15.34           N
ATOM   4784  CA  ASP B 222      53.803   3.438  14.222  1.00 15.76           C
ATOM   4785  C   ASP B 222      52.630   4.418  14.094  1.00 15.22           C
ATOM   4786  O   ASP B 222      51.642   4.301  14.887  1.00 13.98           O
ATOM   4787  CB  ASP B 222      55.104   4.127  14.670  1.00 15.85           C
ATOM   4788  CG  ASP B 222      56.242   3.176  15.039  1.00 16.46           C
ATOM   4789  OD1 ASP B 222      55.968   2.001  15.379  1.00 15.45           O
ATOM   4790  OD2 ASP B 222      57.413   3.604  14.949  1.00 17.27           O
ATOM   4791  N   HIS B 223      52.724   5.294  13.083  1.00 15.29           N
ATOM   4792  CA  HIS B 223      51.772   6.408  12.793  1.00 15.15           C
ATOM   4793  C   HIS B 223      50.355   5.882  12.505  1.00 15.13           C
ATOM   4794  O   HIS B 223      49.376   6.472  13.027  1.00 15.34           O
ATOM   4795  CB  HIS B 223      52.246   7.260  11.604  1.00 14.08           C
ATOM   4796  CG  HIS B 223      51.578   8.591  11.553  1.00 13.43           C
ATOM   4797  ND1 HIS B 223      50.397   8.795  10.862  1.00 13.16           N
ATOM   4798  CD2 HIS B 223      51.891   9.770  12.140  1.00 12.99           C
ATOM   4799  CE1 HIS B 223      50.018  10.050  11.010  1.00 13.10           C
ATOM   4800  NE2 HIS B 223      50.924  10.674  11.784  1.00 13.02           N
ATOM   4801  N   TYR B 224      50.248   4.852  11.665  1.00 14.81           N
ATOM   4802  CA  TYR B 224      48.967   4.231  11.226  1.00 14.83           C
ATOM   4803  C   TYR B 224      48.246   3.545  12.404  1.00 14.88           C
ATOM   4804  O   TYR B 224      47.046   3.790  12.620  1.00 15.43           O
ATOM   4805  CB  TYR B 224      49.269   3.237  10.105  1.00 14.43           C
ATOM   4806  CG  TYR B 224      48.073   2.543   9.515  1.00 14.00           C
ATOM   4807  CD1 TYR B 224      46.899   3.224   9.278  1.00 14.05           C
ATOM   4808  CD2 TYR B 224      48.135   1.212   9.146  1.00 13.97           C
ATOM   4809  CE1 TYR B 224      45.816   2.601   8.689  1.00 13.95           C
ATOM   4810  CE2 TYR B 224      47.057   0.569   8.569  1.00 13.70           C
ATOM   4811  CZ  TYR B 224      45.894   1.271   8.341  1.00 13.63           C
ATOM   4812  OH  TYR B 224      44.823   0.657   7.775  1.00 14.18           O
ATOM   4813  N   PHE B 225      48.938   2.669  13.130  1.00 14.89           N
ATOM   4814  CA  PHE B 225      48.395   1.963  14.317  1.00 15.50           C
ATOM   4815  C   PHE B 225      47.856   2.996  15.308  1.00 15.57           C
ATOM   4816  O   PHE B 225      46.765   2.747  15.872  1.00 16.95           O
ATOM   4817  CB  PHE B 225      49.428   1.041  14.980  1.00 15.73           C
ATOM   4818  CG  PHE B 225      49.860  -0.144  14.153  1.00 16.00           C
ATOM   4819  CD1 PHE B 225      49.188  -0.505  12.992  1.00 16.03           C
ATOM   4820  CD2 PHE B 225      50.940  -0.908  14.550  1.00 16.44           C
ATOM   4821  CE1 PHE B 225      49.599  -1.588  12.237  1.00 16.02           C
ATOM   4822  CE2 PHE B 225      51.350  -1.997  13.798  1.00 16.73           C
ATOM   4823  CZ  PHE B 225      50.683  -2.329  12.639  1.00 16.76           C
ATOM   4824  N   ASP B 226      48.546   4.119  15.509  1.00 14.50           N
ATOM   4825  CA  ASP B 226      48.077   5.109  16.514  1.00 14.46           C
ATOM   4826  C   ASP B 226      46.790   5.742  15.989  1.00 14.24           C
ATOM   4827  O   ASP B 226      46.030   6.195  16.812  1.00 14.77           O
ATOM   4828  CB  ASP B 226      49.165   6.115  16.901  1.00 14.50           C
ATOM   4829  CG  ASP B 226      50.100   5.664  18.015  1.00 14.59           C
ATOM   4830  OD1 ASP B 226      50.037   4.481  18.449  1.00 13.80           O
ATOM   4831  OD2 ASP B 226      50.869   6.512  18.464  1.00 15.24           O
ATOM   4832  N   ARG B 227      46.549   5.723  14.672  1.00 15.15           N
ATOM   4833  CA  ARG B 227      45.264   6.151  14.029  1.00 15.51           C
ATOM   4834  C   ARG B 227      44.177   5.076  14.212  1.00 16.32           C
ATOM   4835  O   ARG B 227      43.011   5.473  14.480  1.00 17.81           O
ATOM   4836  CB  ARG B 227      45.420   6.448  12.532  1.00 14.61           C
ATOM   4837  CG  ARG B 227      45.969   7.830  12.218  1.00 14.14           C
ATOM   4838  CD  ARG B 227      45.590   8.300  10.824  1.00 13.64           C
ATOM   4839  NE  ARG B 227      46.177   7.486   9.764  1.00 13.17           N
ATOM   4840  CZ  ARG B 227      45.498   6.834   8.821  1.00 13.34           C
ATOM   4841  NH1 ARG B 227      44.173   6.882   8.766  1.00 13.15           N
ATOM   4842  NH2 ARG B 227      46.151   6.147   7.897  1.00 13.38           N
ATOM   4843  N   LEU B 228      44.518   3.788  14.070  1.00 16.15           N
ATOM   4844  CA  LEU B 228      43.557   2.660  14.238  1.00 17.04           C
ATOM   4845  C   LEU B 228      43.029   2.620  15.691  1.00 18.15           C
ATOM   4846  O   LEU B 228      41.821   2.386  15.872  1.00 17.53           O
ATOM   4847  CB  LEU B 228      44.261   1.351  13.857  1.00 17.10           C
ATOM   4848  CG  LEU B 228      44.804   1.218  12.427  1.00 16.94           C
ATOM   4849  CD1 LEU B 228      45.248  -0.206  12.153  1.00 16.13           C
ATOM   4850  CD2 LEU B 228      43.772   1.628  11.384  1.00 17.88           C
ATOM   4851  N   LYS B 229      43.895   2.882  16.684  1.00 18.91           N
ATOM   4852  CA  LYS B 229      43.583   2.945  18.145  1.00 20.11           C
ATOM   4853  C   LYS B 229      42.417   3.892  18.464  1.00 21.33           C
ATOM   4854  O   LYS B 229      41.786   3.723  19.516  1.00 21.66           O
ATOM   4855  CB  LYS B 229      44.776   3.482  18.949  1.00 19.49           C
ATOM   4856  CG  LYS B 229      45.849   2.469  19.295  1.00 19.23           C
ATOM   4857  CD  LYS B 229      47.061   3.103  19.874  1.00 20.12           C
ATOM   4858  CE  LYS B 229      48.312   2.296  19.597  1.00 22.05           C
ATOM   4859  NZ  LYS B 229      49.404   2.619  20.552  1.00 22.90           N
ATOM   4860  N   ARG B 230      42.211   4.928  17.661  1.00 23.50           N
ATOM   4861  CA  ARG B 230      41.181   5.966  17.919  1.00 24.99           C
ATOM   4862  C   ARG B 230      40.041   5.785  16.913  1.00 21.50           C
ATOM   4863  O   ARG B 230      39.115   6.624  16.929  1.00 19.23           O
ATOM   4864  CB  ARG B 230      41.829   7.356  17.830  1.00 30.10           C
ATOM   4865  CG  ARG B 230      42.707   7.721  19.020  1.00 33.49           C
ATOM   4866  CD  ARG B 230      44.109   8.080  18.581  1.00 39.99           C
ATOM   4867  NE  ARG B 230      45.015   8.420  19.685  1.00 48.32           N
ATOM   4868  CZ  ARG B 230      45.263   9.665  20.132  1.00 53.42           C
ATOM   4869  NH1 ARG B 230      46.095   9.853  21.148  1.00 52.40           N
ATOM   4870  NH2 ARG B 230      44.670  10.717  19.581  1.00 53.39           N
ATOM   4871  N   SER B 231      40.135   4.749  16.068  1.00 18.99           N
ATOM   4872  CA  SER B 231      39.221   4.484  14.929  1.00 18.43           C
ATOM   4873  C   SER B 231      38.126   3.518  15.374  1.00 17.06           C
ATOM   4874  O   SER B 231      38.235   2.936  16.444  1.00 16.44           O
ATOM   4875  CB  SER B 231      39.979   3.952  13.739  1.00 18.78           C
ATOM   4876  OG  SER B 231      40.067   2.540  13.781  1.00 18.74           O
ATOM   4877  N   PRO B 232      37.022   3.351  14.606  1.00 15.87           N
ATOM   4878  CA  PRO B 232      36.006   2.346  14.929  1.00 15.48           C
ATOM   4879  C   PRO B 232      36.535   0.915  15.082  1.00 14.73           C
ATOM   4880  O   PRO B 232      36.019   0.192  15.907  1.00 14.95           O
ATOM   4881  CB  PRO B 232      34.992   2.482  13.769  1.00 15.47           C
ATOM   4882  CG  PRO B 232      35.091   3.943  13.382  1.00 15.26           C
ATOM   4883  CD  PRO B 232      36.584   4.220  13.494  1.00 15.70           C
ATOM   4884  N   VAL B 233      37.556   0.533  14.327  1.00 14.59           N
ATOM   4885  CA  VAL B 233      38.037  -0.882  14.325  1.00 14.65           C
ATOM   4886  C   VAL B 233      38.810  -1.190  15.623  1.00 14.10           C
ATOM   4887  O   VAL B 233      39.232  -2.363  15.783  1.00 14.88           O
ATOM   4888  CB  VAL B 233      38.867  -1.213  13.068  1.00 14.45           C
ATOM   4889  CG1 VAL B 233      40.329  -0.832  13.240  1.00 14.63           C
ATOM   4890  CG2 VAL B 233      38.724  -2.683  12.697  1.00 13.80           C
ATOM   4891  N   TRP B 234      38.977  -0.215  16.524  1.00 13.87           N
ATOM   4892  CA  TRP B 234      39.377  -0.459  17.943  1.00 13.22           C
ATOM   4893  C   TRP B 234      38.256  -0.127  18.941  1.00 12.66           C
ATOM   4894  O   TRP B 234      38.366  -0.595  20.070  1.00 13.41           O
ATOM   4895  CB  TRP B 234      40.639   0.328  18.297  1.00 12.99           C
ATOM   4896  CG  TRP B 234      41.358  -0.233  19.485  1.00 12.78           C
ATOM   4897  CD1 TRP B 234      41.606   0.380  20.683  1.00 12.61           C
ATOM   4898  CD2 TRP B 234      41.902  -1.557  19.589  1.00 12.38           C
ATOM   4899  NE1 TRP B 234      42.276  -0.471  21.519  1.00 12.60           N
ATOM   4900  CE2 TRP B 234      42.477  -1.664  20.873  1.00 12.42           C
ATOM   4901  CE3 TRP B 234      41.955  -2.658  18.729  1.00 12.16           C
ATOM   4902  CZ2 TRP B 234      43.092  -2.837  21.306  1.00 12.12           C
ATOM   4903  CZ3 TRP B 234      42.570  -3.814  19.157  1.00 11.85           C
ATOM   4904  CH2 TRP B 234      43.144  -3.892  20.422  1.00 11.88           C
ATOM   4905  N   THR B 235      37.244   0.662  18.584  1.00 12.38           N
ATOM   4906  CA  THR B 235      36.309   1.260  19.580  1.00 13.07           C
ATOM   4907  C   THR B 235      34.866   0.759  19.419  1.00 13.70           C
ATOM   4908  O   THR B 235      34.091   1.024  20.359  1.00 13.34           O
ATOM   4909  CB  THR B 235      36.321   2.795  19.576  1.00 12.55           C
ATOM   4910  OG1 THR B 235      35.903   3.217  18.279  1.00 12.26           O
ATOM   4911  CG2 THR B 235      37.671   3.379  19.940  1.00 12.38           C
ATOM   4912  N   SER B 236      34.501   0.075  18.325  1.00 14.05           N
ATOM   4913  CA  SER B 236      33.154  -0.550  18.200  1.00 14.43           C
ATOM   4914  C   SER B 236      33.137  -1.872  18.969  1.00 14.32           C
ATOM   4915  O   SER B 236      34.200  -2.300  19.462  1.00 13.66           O
ATOM   4916  CB  SER B 236      32.706  -0.739  16.772  1.00 14.72           C
ATOM   4917  OG  SER B 236      33.806  -0.995  15.914  1.00 16.02           O
ATOM   4918  N   THR B 237      31.942  -2.440  19.102  1.00 14.69           N
ATOM   4919  CA  THR B 237      31.680  -3.856  19.459  1.00 15.32           C
ATOM   4920  C   THR B 237      31.903  -4.716  18.206  1.00 15.48           C
ATOM   4921  O   THR B 237      32.169  -5.917  18.361  1.00 16.20           O
ATOM   4922  CB  THR B 237      30.254  -4.051  19.984  1.00 15.48           C
ATOM   4923  OG1 THR B 237      29.369  -3.978  18.860  1.00 16.20           O
ATOM   4924  CG2 THR B 237      29.868  -3.034  21.031  1.00 15.42           C
ATOM   4925  N   ASP B 238      31.780  -4.116  17.019  1.00 15.57           N
ATOM   4926  CA  ASP B 238      32.002  -4.777  15.717  1.00 15.44           C
ATOM   4927  C   ASP B 238      33.497  -4.817  15.407  1.00 15.54           C
ATOM   4928  O   ASP B 238      33.907  -4.291  14.351  1.00 16.80           O
ATOM   4929  CB  ASP B 238      31.237  -4.069  14.613  1.00 16.07           C
ATOM   4930  CG  ASP B 238      31.206  -4.903  13.346  1.00 17.46           C
ATOM   4931  OD1 ASP B 238      31.295  -6.162  13.452  1.00 17.45           O
ATOM   4932  OD2 ASP B 238      31.113  -4.298  12.268  1.00 18.94           O
ATOM   4933  N   THR B 239      34.276  -5.483  16.258  1.00 15.20           N
ATOM   4934  CA  THR B 239      35.761  -5.497  16.196  1.00 15.10           C
ATOM   4935  C   THR B 239      36.325  -6.786  16.799  1.00 14.78           C
ATOM   4936  O   THR B 239      35.711  -7.352  17.703  1.00 14.75           O
ATOM   4937  CB  THR B 239      36.361  -4.343  16.996  1.00 15.16           C
ATOM   4938  OG1 THR B 239      36.034  -4.609  18.363  1.00 15.86           O
ATOM   4939  CG2 THR B 239      35.828  -2.994  16.581  1.00 15.35           C
ATOM   4940  N   ALA B 240      37.493  -7.198  16.323  1.00 14.11           N
ATOM   4941  CA  ALA B 240      38.304  -8.267  16.918  1.00 13.33           C
ATOM   4942  C   ALA B 240      38.498  -7.985  18.405  1.00 13.16           C
ATOM   4943  O   ALA B 240      38.465  -8.924  19.185  1.00 12.55           O
ATOM   4944  CB  ALA B 240      39.614  -8.340  16.195  1.00 13.92           C
ATOM   4945  N   ARG B 241      38.707  -6.733  18.787  1.00 13.60           N
ATOM   4946  CA  ARG B 241      38.944  -6.383  20.210  1.00 13.99           C
[truncated: 108,363 more chars]
